# Supplementary material for: Food Environments around American Indian Reservations: A Mixed Methods Study
Source: PLoS One. 2016 Aug 25;11(8):e0161132. doi: 10.1371/journal.pone.0161132 (PMC4999270; doi:10.1371/journal.pone.0161132)
Supplement: S1 Dataset — (CSV) [file pone.0161132.s001.csv]

geoid	geo_id	geo_qualifyingme	geo_me	geo_arealand	geo_areawatr	total_hh	percent_urban	percent_highschl_dipl_above	median_hhi	percapita_i	pop_den	total_pop	total_white	percent_white	total_black	percent_black	total_tive	percent_tive	total_asian	percent_asiamerican	total_hisplat	percent_hisplat	count_	supermarketwitl_count	census_tl	carryoutwitl_count	carryoutwotl_count	convenwotl_count	convenwitl_count	fastfoodwitl_count	fastfoodwotl_count	healthyoutletwitl_count	healthyoutletwotl_count	healthyspwitl_count	healthyspwotl_count	intermediatewitl_count	intermediatewotl_count	mixedspwitl_count	mixedspwotl_count	restaurantwotl_count	restaurantwitl_count	supermarketwotl_count	unhealthyoutletwitl_count	unhealthyoutletwotl_count	GEOID	MEAN	carryoutwitlsqm	carryoutwotlsqm	conveniencewotlsqm
6001400100	14000US06001400100	Census Tract 4001, Alameda County, California	Census Tract 4001	6882245	0	1396	1	100	147292	86836	1105.27795410156	2937	2161	0.735784828662872	142	0.0483486540615559	4	0.00136193400248885	456	0.155260473489761	117	0.0398365668952465	NA	NA	NA	NA	NA	NA	NA	NA	NA	NA	NA	NA	NA	NA	NA	NA	NA	NA	NA	NA	NA	NA		NA	NA	NA	NA
6001400200	14000US06001400200	Census Tract 4002, Alameda County, California	Census Tract 4002	595106	0	915	1	99.6900024414062	131250	86761	8591.1357421875	1974	1659	0.840425550937653	33	0.0167173258960247	4	0.00202634208835661	147	0.0744680836796761	151	0.076494425535202	NA	NA	NA	NA	NA	NA	NA	NA	NA	NA	NA	NA	NA	NA	NA	NA	NA	NA	NA	NA	NA	NA		NA	NA	NA	NA
6001400300	14000US06001400300	Census Tract 4003, Alameda County, California	Census Tract 4003	1105328	0	2591	1	94.4899978637695	75266	53030	11399.58984375	4865	3468	0.712846875190735	518	0.106474816799164	17	0.0034943469800055	423	0.0869475826621056	399	0.0820143893361092	NA	NA	NA	NA	NA	NA	NA	NA	NA	NA	NA	NA	NA	NA	NA	NA	NA	NA	NA	NA	NA	NA		NA	NA	NA	NA
6001400400	14000US06001400400	Census Tract 4004, Alameda County, California	Census Tract 4004	703688	0	1903	1	94.870002746582	93203	51200	13629.23046875	3703	2628	0.709694862365723	456	0.123143397271633	14	0.00378071796149015	278	0.0750742629170418	332	0.0896570384502411	NA	NA	NA	NA	NA	NA	NA	NA	NA	NA	NA	NA	NA	NA	NA	NA	NA	NA	NA	NA	NA	NA		NA	NA	NA	NA
6001400500	14000US06001400500	Census Tract 4005, Alameda County, California	Census Tract 4005	588111	0	1684	1	95.6600036621094	73261	37778	15488.5498046875	3517	1905	0.541654825210571	955	0.271538257598877	27	0.00767699722200632	209	0.0594256483018398	340	0.0966733023524284	NA	NA	NA	NA	NA	NA	NA	NA	NA	NA	NA	NA	NA	NA	NA	NA	NA	NA	NA	NA	NA	NA		NA	NA	NA	NA
6001400600	14000US06001400600	Census Tract 4006, Alameda County, California	Census Tract 4006	297855	0	757	1	91.3000030517578	53614	32651	13660.580078125	1571	720	0.458306819200516	628	0.399745374917984	4	0.00254614907316864	80	0.050922978669405	126	0.0802036896348	NA	NA	NA	NA	NA	NA	NA	NA	NA	NA	NA	NA	NA	NA	NA	NA	NA	NA	NA	NA	NA	NA		NA	NA	NA	NA
6001400700	14000US06001400700	Census Tract 4007, Alameda County, California	Census Tract 4007	880513	0	1929	1	91.8600006103516	38836	24958	12371.75	4206	1391	0.330718010663986	2084	0.49548265337944	52	0.0123632913455367	251	0.0596766509115696	439	0.104374699294567	NA	NA	NA	NA	NA	NA	NA	NA	NA	NA	NA	NA	NA	NA	NA	NA	NA	NA	NA	NA	NA	NA		NA	NA	NA	NA
6001400800	14000US06001400800	Census Tract 4008, Alameda County, California	Census Tract 4008	695230	0	1733	1	88.5100021362305	56993	37810	13388.9697265625	3594	1281	0.356427371501923	1490	0.41457986831665	21	0.00584307219833136	438	0.121869780123234	367	0.102114632725716	NA	NA	NA	NA	NA	NA	NA	NA	NA	NA	NA	NA	NA	NA	NA	NA	NA	NA	NA	NA	NA	NA		NA	NA	NA	NA
6001400900	14000US06001400900	Census Tract 4009, Alameda County, California	Census Tract 4009	425163	0	1153	1	92.5199966430664	55205	33808	14023.2197265625	2302	812	0.352736741304398	1038	0.450912237167358	10	0.00434404890984297	129	0.0560382269322872	307	0.133362293243408	NA	NA	NA	NA	NA	NA	NA	NA	NA	NA	NA	NA	NA	NA	NA	NA	NA	NA	NA	NA	NA	NA		NA	NA	NA	NA
6001401000	14000US06001401000	Census Tract 4010, Alameda County, California	Census Tract 4010	1154123	0	2658	1	85.4100036621094	40488	26934	12742.099609375	5678	1487	0.26188799738884	2923	0.514793932437897	45	0.00792532600462437	424	0.0746741816401482	806	0.141951397061348	NA	NA	NA	NA	NA	NA	NA	NA	NA	NA	NA	NA	NA	NA	NA	NA	NA	NA	NA	NA	NA	NA		NA	NA	NA	NA
6001401100	14000US06001401100	Census Tract 4011, Alameda County, California	Census Tract 4011	886376	0	2147	1	94.9199981689453	53438	35201	12143.8203125	4156	2152	0.517805576324463	1009	0.242781519889832	35	0.00842155888676643	454	0.109239652752876	522	0.125601544976234	NA	NA	NA	NA	NA	NA	NA	NA	NA	NA	NA	NA	NA	NA	NA	NA	NA	NA	NA	NA	NA	NA		NA	NA	NA	NA
6001401200	14000US06001401200	Census Tract 4012, Alameda County, California	Census Tract 4012	667273	0	1296	1	96.1900024414062	62064	46004	9377.587890625	2416	1510	0.625	429	0.177566230297089	10	0.00413907319307327	235	0.097268208861351	226	0.0935430452227592	NA	NA	NA	NA	NA	NA	NA	NA	NA	NA	NA	NA	NA	NA	NA	NA	NA	NA	NA	NA	NA	NA		NA	NA	NA	NA
6001401300	14000US06001401300	Census Tract 4013, Alameda County, California	Census Tract 4013	855628	0	1839	1	83.7699966430664	35030	27069	10679.259765625	3528	1060	0.300453513860703	1292	0.366213142871857	27	0.00765306083485484	674	0.191043078899384	488	0.138321995735168	NA	NA	NA	NA	NA	NA	NA	NA	NA	NA	NA	NA	NA	NA	NA	NA	NA	NA	NA	NA	NA	NA		NA	NA	NA	NA
6001401400	14000US06001401400	Census Tract 4014, Alameda County, California	Census Tract 4014	755873	0	1764	1	74.0899963378906	28264	13875	14781.8603515625	4314	792	0.183588311076164	2138	0.495595723390579	53	0.0122855817899108	429	0.0994436740875244	911	0.211172923445702	NA	NA	NA	NA	NA	NA	NA	NA	NA	NA	NA	NA	NA	NA	NA	NA	NA	NA	NA	NA	NA	NA		NA	NA	NA	NA
6001401500	14000US06001401500	Census Tract 4015, Alameda County, California	Census Tract 4015	467047	0	1244	1	84.620002746582	38684	29014	14584.5498046875	2630	683	0.259695827960968	1413	0.537262380123138	10	0.00380228110589087	185	0.0703422054648399	406	0.154372617602348	NA	NA	NA	NA	NA	NA	NA	NA	NA	NA	NA	NA	NA	NA	NA	NA	NA	NA	NA	NA	NA	NA		NA	NA	NA	NA
6001401600	14000US06001401600	Census Tract 4016, Alameda County, California	Census Tract 4016	636070	0	919	1	72.5699996948242	32663	16444	8807.43359375	2163	446	0.20619510114193	1027	0.474803507328033	48	0.0221914015710354	260	0.120203420519829	449	0.207582056522369	NA	NA	NA	NA	NA	NA	NA	NA	NA	NA	NA	NA	NA	NA	NA	NA	NA	NA	NA	NA	NA	NA		NA	NA	NA	NA
6001401700	14000US06001401700	Census Tract 4017, Alameda County, California	Census Tract 4017	5802590	6131884	1310	1	76.5400009155273	63052	35060	1190.416015625	2667	889	0.333333343267441	908	0.340457439422607	38	0.0142482193186879	271	0.10161229968071	683	0.256092995405197	NA	NA	NA	NA	NA	NA	NA	NA	NA	NA	NA	NA	NA	NA	NA	NA	NA	NA	NA	NA	NA	NA		NA	NA	NA	NA
6001401800	14000US06001401800	Census Tract 4018, Alameda County, California	Census Tract 4018	298697	0	800	1	84.7900009155273	30449	15119	14766.6298828125	1703	301	0.176746919751167	993	0.58308869600296	11	0.00645919004455209	53	0.0311215501278639	329	0.193188488483429	NA	NA	NA	NA	NA	NA	NA	NA	NA	NA	NA	NA	NA	NA	NA	NA	NA	NA	NA	NA	NA	NA		NA	NA	NA	NA
6001402200	14000US06001402200	Census Tract 4022, Alameda County, California	Census Tract 4022	712761	0	988	1	80.870002746582	36600	21439	8666.4697265625	2385	553	0.23186582326889	896	0.375681340694427	15	0.00628930795937777	283	0.118658281862736	720	0.301886796951294	NA	NA	NA	NA	NA	NA	NA	NA	NA	NA	NA	NA	NA	NA	NA	NA	NA	NA	NA	NA	NA	NA		NA	NA	NA	NA
6001402400	14000US06001402400	Census Tract 4024, Alameda County, California	Census Tract 4024	337079	0	1168	1	79.3000030517578	24818	13270	18064.19921875	2351	366	0.155678436160088	1371	0.583156108856201	12	0.00510421115905046	329	0.139940455555916	220	0.0935771986842155	NA	NA	NA	NA	NA	NA	NA	NA	NA	NA	NA	NA	NA	NA	NA	NA	NA	NA	NA	NA	NA	NA		NA	NA	NA	NA
6001402500	14000US06001402500	Census Tract 4025, Alameda County, California	Census Tract 4025	365457	0	747	1	81.9300003051758	21974	13802	12643.1796875	1784	156	0.0874439477920532	1201	0.673206269741058	10	0.00560538098216057	297	0.166479825973511	81	0.0454035885632038	NA	NA	NA	NA	NA	NA	NA	NA	NA	NA	NA	NA	NA	NA	NA	NA	NA	NA	NA	NA	NA	NA		NA	NA	NA	NA
6001402600	14000US06001402600	Census Tract 4026, Alameda County, California	Census Tract 4026	318724	0	656	1	72.3899993896484	21250	26297	9353.1591796875	1151	145	0.125977411866188	346	0.300608158111572	4	0.00347523903474212	581	0.504778444766998	66	0.0573414415121078	NA	NA	NA	NA	NA	NA	NA	NA	NA	NA	NA	NA	NA	NA	NA	NA	NA	NA	NA	NA	NA	NA		NA	NA	NA	NA
6001402700	14000US06001402700	Census Tract 4027, Alameda County, California	Census Tract 4027	398775	0	731	1	71.2600021362305	22875	22598	10190.4404296875	1569	292	0.18610580265522	894	0.56978964805603	8	0.00509878899902105	163	0.1038878262043	243	0.154875710606575	NA	NA	NA	NA	NA	NA	NA	NA	NA	NA	NA	NA	NA	NA	NA	NA	NA	NA	NA	NA	NA	NA		NA	NA	NA	NA
6001402800	14000US06001402800	Census Tract 4028, Alameda County, California	Census Tract 4028	398356	0	2317	1	73.9199981689453	19896	28818	21748.16015625	3345	891	0.266367703676224	1395	0.417040348052979	26	0.00777279492467642	714	0.21345292031765	276	0.0825112089514732	NA	NA	NA	NA	NA	NA	NA	NA	NA	NA	NA	NA	NA	NA	NA	NA	NA	NA	NA	NA	NA	NA		NA	NA	NA	NA
6001402900	14000US06001402900	Census Tract 4029, Alameda County, California	Census Tract 4029	389352	0	959	1	79.8899993896484	23302	21887	9539.0361328125	1434	395	0.275453269481659	295	0.205718263983727	5	0.00348674994893372	623	0.434449106454849	137	0.0955369621515274	NA	NA	NA	NA	NA	NA	NA	NA	NA	NA	NA	NA	NA	NA	NA	NA	NA	NA	NA	NA	NA	NA		NA	NA	NA	NA
6001403000	14000US06001403000	Census Tract 4030, Alameda County, California	Census Tract 4030	353294	0	1732	1	55.5900001525879	16680	20427	20438.75	2788	130	0.0466284081339836	126	0.045193687081337	4	0.00143472000490874	2472	0.886657118797302	36	0.0129124820232391	NA	NA	NA	NA	NA	NA	NA	NA	NA	NA	NA	NA	NA	NA	NA	NA	NA	NA	NA	NA	NA	NA		NA	NA	NA	NA
6001403100	14000US06001403100	Census Tract 4031, Alameda County, California	Census Tract 4031	346828	0	751	1	75.7799987792969	55568	35277	16712.58984375	2238	560	0.250223428010941	687	0.306970506906509	5	0.00223413808271289	756	0.337801605463028	321	0.143431633710861	NA	NA	NA	NA	NA	NA	NA	NA	NA	NA	NA	NA	NA	NA	NA	NA	NA	NA	NA	NA	NA	NA		NA	NA	NA	NA
6001403300	14000US06001403300	Census Tract 4033, Alameda County, California	Census Tract 4033	926037	96764	2236	1	74.4000015258789	55524	37463	11338.4404296875	4054	1143	0.281943768262863	471	0.116181552410126	10	0.00246670003980398	2194	0.541193902492523	242	0.05969412997365	NA	NA	NA	NA	NA	NA	NA	NA	NA	NA	NA	NA	NA	NA	NA	NA	NA	NA	NA	NA	NA	NA		NA	NA	NA	NA
6001403400	14000US06001403400	Census Tract 4034, Alameda County, California	Census Tract 4034	660252	602433	3071	1	89.2799987792969	36153	35687	16263.6201171875	4146	1521	0.366859614849091	844	0.203569710254669	17	0.00410033809021115	1352	0.326097428798676	387	0.0933429822325706	NA	NA	NA	NA	NA	NA	NA	NA	NA	NA	NA	NA	NA	NA	NA	NA	NA	NA	NA	NA	NA	NA		NA	NA	NA	NA
6001403501	14000US06001403501	Census Tract 4035.01, Alameda County, California	Census Tract 4035.01	666690	0	2745	1	86.629997253418	41968	33770	16992.3203125	4374	1560	0.356652945280075	1252	0.286236852407455	23	0.00525834504514933	1044	0.238683134317398	440	0.1005944237113	NA	NA	NA	NA	NA	NA	NA	NA	NA	NA	NA	NA	NA	NA	NA	NA	NA	NA	NA	NA	NA	NA		NA	NA	NA	NA
6001403502	14000US06001403502	Census Tract 4035.02, Alameda County, California	Census Tract 4035.02	182412	0	1296	1	93.4800033569336	63375	43463	28269.33984375	1991	978	0.491210460662842	540	0.271220505237579	13	0.00652938196435571	217	0.108990460634232	242	0.12154696136713	NA	NA	NA	NA	NA	NA	NA	NA	NA	NA	NA	NA	NA	NA	NA	NA	NA	NA	NA	NA	NA	NA		NA	NA	NA	NA
6001403600	14000US06001403600	Census Tract 4036, Alameda County, California	Census Tract 4036	390100	0	2732	1	92.75	62075	41802	29757.310546875	4482	1707	0.38085675239563	1724	0.384649723768234	17	0.00379294995218515	559	0.124721109867096	436	0.0972779989242554	NA	NA	NA	NA	NA	NA	NA	NA	NA	NA	NA	NA	NA	NA	NA	NA	NA	NA	NA	NA	NA	NA		NA	NA	NA	NA
6001403701	14000US06001403701	Census Tract 4037.01, Alameda County, California	Census Tract 4037.01	173947	0	1915	1	98.3000030517578	57819	48298	38519.19921875	2587	1396	0.53962117433548	560	0.216466948390007	15	0.00579822203144431	360	0.139157325029373	236	0.0912253558635712	NA	NA	NA	NA	NA	NA	NA	NA	NA	NA	NA	NA	NA	NA	NA	NA	NA	NA	NA	NA	NA	NA		NA	NA	NA	NA
6001403702	14000US06001403702	Census Tract 4037.02, Alameda County, California	Census Tract 4037.02	200813	0	1211	1	98.4300003051758	74479	53007	22235.310546875	1724	1040	0.603248238563538	318	0.184454753994942	13	0.00754060316830873	173	0.100348025560379	149	0.0864269137382507	NA	NA	NA	NA	NA	NA	NA	NA	NA	NA	NA	NA	NA	NA	NA	NA	NA	NA	NA	NA	NA	NA		NA	NA	NA	NA
6001403800	14000US06001403800	Census Tract 4038, Alameda County, California	Census Tract 4038	656388	0	1975	1	97.25	76875	51814	13656.48046875	3461	2315	0.668881833553314	339	0.0979485735297203	12	0.00346720591187477	470	0.135798901319504	290	0.0837908089160919	NA	NA	NA	NA	NA	NA	NA	NA	NA	NA	NA	NA	NA	NA	NA	NA	NA	NA	NA	NA	NA	NA		NA	NA	NA	NA
6001403900	14000US06001403900	Census Tract 4039, Alameda County, California	Census Tract 4039	495325	0	2265	1	96.9000015258789	62813	49379	18740.259765625	3584	2137	0.596261143684387	595	0.166015625	24	0.0066964291036129	485	0.135323658585548	323	0.0901227667927742	NA	NA	NA	NA	NA	NA	NA	NA	NA	NA	NA	NA	NA	NA	NA	NA	NA	NA	NA	NA	NA	NA		NA	NA	NA	NA
6001404000	14000US06001404000	Census Tract 4040, Alameda County, California	Census Tract 4040	371153	0	1831	1	95.0100021362305	63712	46182	19671.609375	2819	1796	0.637105345726013	416	0.147570058703423	10	0.00354735692963004	329	0.116708055138588	304	0.107839658856392	NA	NA	NA	NA	NA	NA	NA	NA	NA	NA	NA	NA	NA	NA	NA	NA	NA	NA	NA	NA	NA	NA		NA	NA	NA	NA
6001404101	14000US06001404101	Census Tract 4041.01, Alameda County, California	Census Tract 4041.01	573662	0	1819	1	99.5299987792969	76667	58224	13223.9501953125	2929	2140	0.730624794960022	185	0.0631614923477173	5	0.00170706701464951	342	0.116763398051262	274	0.0935472846031189	NA	NA	NA	NA	NA	NA	NA	NA	NA	NA	NA	NA	NA	NA	NA	NA	NA	NA	NA	NA	NA	NA		NA	NA	NA	NA
6001404102	14000US06001404102	Census Tract 4041.02, Alameda County, California	Census Tract 4041.02	230172	0	1706	1	94.4199981689453	57199	47429	25689.23046875	2283	1621	0.710030674934387	186	0.081471748650074	7	0.00306614092551172	306	0.134034171700478	149	0.0652649998664856	NA	NA	NA	NA	NA	NA	NA	NA	NA	NA	NA	NA	NA	NA	NA	NA	NA	NA	NA	NA	NA	NA		NA	NA	NA	NA
6001404200	14000US06001404200	Census Tract 4042, Alameda County, California	Census Tract 4042	2728909	0	1420	1	97.4400024414062	146406	75960	3305.68994140625	3483	2656	0.762561023235321	178	0.0511053688824177	15	0.00430663209408522	405	0.116279073059559	187	0.0536893494427204	NA	NA	NA	NA	NA	NA	NA	NA	NA	NA	NA	NA	NA	NA	NA	NA	NA	NA	NA	NA	NA	NA		NA	NA	NA	NA
6001404300	14000US06001404300	Census Tract 4043, Alameda County, California	Census Tract 4043	1830780	25272	1395	1	97.1699981689453	173802	93040	4552.47607421875	3218	2467	0.766625225543976	144	0.0447482913732529	10	0.00310752005316317	379	0.11777501553297	170	0.0528278425335884	NA	NA	NA	NA	NA	NA	NA	NA	NA	NA	NA	NA	NA	NA	NA	NA	NA	NA	NA	NA	NA	NA		NA	NA	NA	NA
6001404400	14000US06001404400	Census Tract 4044, Alameda County, California	Census Tract 4044	4124684	0	2391	1	99.0500030517578	128625	75901	3336.7880859375	5314	3788	0.712834000587463	261	0.0491155423223972	14	0.00263454997912049	832	0.156567558646202	355	0.0668046697974205	NA	NA	NA	NA	NA	NA	NA	NA	NA	NA	NA	NA	NA	NA	NA	NA	NA	NA	NA	NA	NA	NA		NA	NA	NA	NA
6001404501	14000US06001404501	Census Tract 4045.01, Alameda County, California	Census Tract 4045.01	1108548	5141	710	1	96.5500030517578	168750	94670	3918.10693359375	1677	1278	0.762075126171112	73	0.0435301139950752	1	0.000596303027123213	198	0.118067979812622	97	0.057841382920742	NA	NA	NA	NA	NA	NA	NA	NA	NA	NA	NA	NA	NA	NA	NA	NA	NA	NA	NA	NA	NA	NA		NA	NA	NA	NA
6001404502	14000US06001404502	Census Tract 4045.02, Alameda County, California	Census Tract 4045.02	3071440	0	2548	1	100	126719	63998	4877.35107421875	5784	4368	0.75518673658371	370	0.0639695674180984	22	0.00380359590053558	559	0.0966459214687347	347	0.0599930845201015	NA	NA	NA	NA	NA	NA	NA	NA	NA	NA	NA	NA	NA	NA	NA	NA	NA	NA	NA	NA	NA	NA		NA	NA	NA	NA
6001404600	14000US06001404600	Census Tract 4046, Alameda County, California	Census Tract 4046	4887532	0	1867	1	98.1900024414062	151410	80175	2306.72998046875	4353	3326	0.764070749282837	261	0.0599586479365826	6	0.00137835997156799	450	0.103376984596252	239	0.0549046620726585	NA	NA	NA	NA	NA	NA	NA	NA	NA	NA	NA	NA	NA	NA	NA	NA	NA	NA	NA	NA	NA	NA		NA	NA	NA	NA
6001404700	14000US06001404700	Census Tract 4047, Alameda County, California	Census Tract 4047	1205965	0	825	1	97.5	138472	61999	4196.50390625	1954	1473	0.753838300704956	159	0.081371545791626	6	0.00307062407955527	186	0.0951893553137779	117	0.0598771758377552	NA	NA	NA	NA	NA	NA	NA	NA	NA	NA	NA	NA	NA	NA	NA	NA	NA	NA	NA	NA	NA	NA		NA	NA	NA	NA
6001404800	14000US06001404800	Census Tract 4048, Alameda County, California	Census Tract 4048	628405	0	1288	1	95.3300018310547	68864	47126	11062.1796875	2684	1340	0.49925485253334	549	0.204545453190804	30	0.0111773470416665	460	0.171385988593102	308	0.114754095673561	NA	NA	NA	NA	NA	NA	NA	NA	NA	NA	NA	NA	NA	NA	NA	NA	NA	NA	NA	NA	NA	NA		NA	NA	NA	NA
6001404900	14000US06001404900	Census Tract 4049, Alameda County, California	Census Tract 4049	1011875	0	2056	1	93.5299987792969	70397	47950	10568.5595703125	4129	2419	0.585856139659882	481	0.116493098437786	15	0.0036328409332782	827	0.200290620326996	399	0.096633568406105	NA	NA	NA	NA	NA	NA	NA	NA	NA	NA	NA	NA	NA	NA	NA	NA	NA	NA	NA	NA	NA	NA		NA	NA	NA	NA
6001405000	14000US06001405000	Census Tract 4050, Alameda County, California	Census Tract 4050	811178	0	1606	1	97.9700012207031	103750	61269	10012.849609375	3136	2185	0.696747422218323	307	0.0978954061865807	10	0.00318877608515322	381	0.121492348611355	229	0.0730229616165161	NA	NA	NA	NA	NA	NA	NA	NA	NA	NA	NA	NA	NA	NA	NA	NA	NA	NA	NA	NA	NA	NA		NA	NA	NA	NA
6001405100	14000US06001405100	Census Tract 4051, Alameda County, California	Census Tract 4051	1265693	0	1627	1	97.5299987792969	185039	89714	8588.322265625	4197	2983	0.710745751857758	508	0.121038839221001	6	0.00142959295772016	392	0.0934000462293625	226	0.0538479872047901	NA	NA	NA	NA	NA	NA	NA	NA	NA	NA	NA	NA	NA	NA	NA	NA	NA	NA	NA	NA	NA	NA		NA	NA	NA	NA
6001405200	14000US06001405200	Census Tract 4052, Alameda County, California	Census Tract 4052	854191	0	2597	1	91.3300018310547	66625	42144	13938.5400390625	4597	1940	0.422014355659485	724	0.157494023442268	20	0.00435066316276789	1431	0.311289966106415	434	0.0944093987345695	NA	NA	NA	NA	NA	NA	NA	NA	NA	NA	NA	NA	NA	NA	NA	NA	NA	NA	NA	NA	NA	NA		NA	NA	NA	NA
6001405301	14000US06001405301	Census Tract 4053.01, Alameda County, California	Census Tract 4053.01	227753	0	1656	1	94.4899978637695	49777	36713	29601.099609375	2603	1205	0.462927401065826	625	0.24010756611824	19	0.00729927001520991	384	0.14752209186554	369	0.141759514808655	NA	NA	NA	NA	NA	NA	NA	NA	NA	NA	NA	NA	NA	NA	NA	NA	NA	NA	NA	NA	NA	NA		NA	NA	NA	NA
6001405302	14000US06001405302	Census Tract 4053.02, Alameda County, California	Census Tract 4053.02	202347	0	1561	1	77.4599990844727	33552	30328	32383.330078125	2530	711	0.281027674674988	507	0.200395256280899	16	0.00632411101832986	961	0.379841893911362	370	0.146245062351227	NA	NA	NA	NA	NA	NA	NA	NA	NA	NA	NA	NA	NA	NA	NA	NA	NA	NA	NA	NA	NA	NA		NA	NA	NA	NA
6001405401	14000US06001405401	Census Tract 4054.01, Alameda County, California	Census Tract 4054.01	313929	0	1748	1	67.379997253418	28813	18918	32646.1796875	3957	674	0.170331060886383	800	0.202173367142677	38	0.00960323493927717	1748	0.441748797893524	829	0.209502145648003	NA	NA	NA	NA	NA	NA	NA	NA	NA	NA	NA	NA	NA	NA	NA	NA	NA	NA	NA	NA	NA	NA		NA	NA	NA	NA
6001405402	14000US06001405402	Census Tract 4054.02, Alameda County, California	Census Tract 4054.02	285369	0	1251	1	65.5899963378906	26675	14975	28262.4296875	3114	416	0.13359023630619	734	0.235709697008133	11	0.00353243411518633	1430	0.459216445684433	615	0.197495177388191	NA	NA	NA	NA	NA	NA	NA	NA	NA	NA	NA	NA	NA	NA	NA	NA	NA	NA	NA	NA	NA	NA		NA	NA	NA	NA
6001405500	14000US06001405500	Census Tract 4055, Alameda County, California	Census Tract 4055	411721	0	1642	1	74.0299987792969	34219	22790	22916.80078125	3643	652	0.178973376750946	763	0.209442764520645	17	0.00466648396104574	1718	0.471589356660843	449	0.123250067234039	NA	NA	NA	NA	NA	NA	NA	NA	NA	NA	NA	NA	NA	NA	NA	NA	NA	NA	NA	NA	NA	NA		NA	NA	NA	NA
6001405600	14000US06001405600	Census Tract 4056, Alameda County, California	Census Tract 4056	428774	0	1511	1	76.3899993896484	45938	26315	18948.890625	3137	778	0.248007655143738	725	0.231112524867058	17	0.00541919004172087	1208	0.38508129119873	410	0.13069811463356	NA	NA	NA	NA	NA	NA	NA	NA	NA	NA	NA	NA	NA	NA	NA	NA	NA	NA	NA	NA	NA	NA		NA	NA	NA	NA
6001405700	14000US06001405700	Census Tract 4057, Alameda County, California	Census Tract 4057	546860	0	1439	1	75.5299987792969	45523	23863	15359.2001953125	3243	475	0.146469324827194	1077	0.332099914550781	19	0.00585877289995551	1162	0.35831019282341	559	0.1723712682724	NA	NA	NA	NA	NA	NA	NA	NA	NA	NA	NA	NA	NA	NA	NA	NA	NA	NA	NA	NA	NA	NA		NA	NA	NA	NA
6001405800	14000US06001405800	Census Tract 4058, Alameda County, California	Census Tract 4058	519054	0	1382	1	69.7300033569336	47891	18413	19784.650390625	3965	412	0.103909209370613	793	0.200000002980232	27	0.00680958386510611	2110	0.532156348228455	729	0.183858767151833	NA	NA	NA	NA	NA	NA	NA	NA	NA	NA	NA	NA	NA	NA	NA	NA	NA	NA	NA	NA	NA	NA		NA	NA	NA	NA
6001405901	14000US06001405901	Census Tract 4059.01, Alameda County, California	Census Tract 4059.01	452587	0	1192	1	48.6800003051758	35787	14867	22375.48046875	3910	633	0.161892578005791	550	0.140664964914322	43	0.0109974415972829	1548	0.395907938480377	1564	0.400000005960464	NA	NA	NA	NA	NA	NA	NA	NA	NA	NA	NA	NA	NA	NA	NA	NA	NA	NA	NA	NA	NA	NA		NA	NA	NA	NA
6001405902	14000US06001405902	Census Tract 4059.02, Alameda County, California	Census Tract 4059.02	487282	0	1001	1	58.2799987792969	38080	14478	16131.5498046875	3035	422	0.139044478535652	444	0.146293237805367	25	0.00823723245412111	1643	0.541350901126862	704	0.231960460543633	NA	NA	NA	NA	NA	NA	NA	NA	NA	NA	NA	NA	NA	NA	NA	NA	NA	NA	NA	NA	NA	NA		NA	NA	NA	NA
6001406000	14000US06001406000	Census Tract 4060, Alameda County, California	Census Tract 4060	2114682	566057	1669	1	60.6699981689453	19667	22814	4225.43798828125	3450	752	0.217971011996269	447	0.129565224051476	27	0.00782608706504107	1623	0.470434784889221	734	0.212753623723984	NA	NA	NA	NA	NA	NA	NA	NA	NA	NA	NA	NA	NA	NA	NA	NA	NA	NA	NA	NA	NA	NA		NA	NA	NA	NA
6001406100	14000US06001406100	Census Tract 4061, Alameda County, California	Census Tract 4061	1842465	110763	1620	1	60.5499992370605	60962	23215	6158.455078125	4381	1598	0.364756911993027	499	0.113900937139988	56	0.0127824703231454	540	0.123259529471397	2529	0.577265441417694	NA	NA	NA	NA	NA	NA	NA	NA	NA	NA	NA	NA	NA	NA	NA	NA	NA	NA	NA	NA	NA	NA		NA	NA	NA	NA
6001406201	14000US06001406201	Census Tract 4062.01, Alameda County, California	Census Tract 4062.01	408075	0	1520	1	67.6800003051758	30325	14244	29506.470703125	4649	783	0.168423309922218	769	0.165411919355392	68	0.0146268010139465	1409	0.303075939416885	2285	0.491503536701202	NA	NA	NA	NA	NA	NA	NA	NA	NA	NA	NA	NA	NA	NA	NA	NA	NA	NA	NA	NA	NA	NA		NA	NA	NA	NA
6001406202	14000US06001406202	Census Tract 4062.02, Alameda County, California	Census Tract 4062.02	392184	0	1406	1	56.1500015258789	29145	12515	31157.73046875	4718	1195	0.25328528881073	599	0.126960575580597	143	0.0303094536066055	675	0.143069103360176	3092	0.65536242723465	NA	NA	NA	NA	NA	NA	NA	NA	NA	NA	NA	NA	NA	NA	NA	NA	NA	NA	NA	NA	NA	NA		NA	NA	NA	NA
6001406300	14000US06001406300	Census Tract 4063, Alameda County, California	Census Tract 4063	485745	0	1323	1	63.3199996948242	41087	15599	21930.48046875	4113	859	0.208849981427193	777	0.188913196325302	72	0.0175054706633091	1409	0.342572331428528	1574	0.382689028978348	NA	NA	NA	NA	NA	NA	NA	NA	NA	NA	NA	NA	NA	NA	NA	NA	NA	NA	NA	NA	NA	NA		NA	NA	NA	NA
6001406400	14000US06001406400	Census Tract 4064, Alameda County, California	Census Tract 4064	487905	77534	789	1	80.3300018310547	51133	22788	11386.490234375	2145	618	0.2881118953228	604	0.281585067510605	30	0.0139860138297081	570	0.265734255313873	372	0.173426568508148	NA	NA	NA	NA	NA	NA	NA	NA	NA	NA	NA	NA	NA	NA	NA	NA	NA	NA	NA	NA	NA	NA		NA	NA	NA	NA
6001406500	14000US06001406500	Census Tract 4065, Alameda County, California	Census Tract 4065	745054	0	2015	1	68.129997253418	39746	16806	20614.119140625	5930	1437	0.242327153682709	1206	0.203372687101364	82	0.0138279926031828	1436	0.242158517241478	2608	0.439797639846802	NA	NA	NA	NA	NA	NA	NA	NA	NA	NA	NA	NA	NA	NA	NA	NA	NA	NA	NA	NA	NA	NA		NA	NA	NA	NA
6001406601	14000US06001406601	Census Tract 4066.01, Alameda County, California	Census Tract 4066.01	747950	0	1805	1	77.5199966430664	49792	21288	15914.9501953125	4596	908	0.197563096880913	1292	0.281114012002945	38	0.00826805923134089	1542	0.335509151220322	1074	0.233681455254555	NA	NA	NA	NA	NA	NA	NA	NA	NA	NA	NA	NA	NA	NA	NA	NA	NA	NA	NA	NA	NA	NA		NA	NA	NA	NA
6001406602	14000US06001406602	Census Tract 4066.02, Alameda County, California	Census Tract 4066.02	414723	0	964	1	77.3600006103516	50341	23807	15569.0400390625	2493	497	0.199358209967613	668	0.267950266599655	31	0.0124348169192672	709	0.284396320581436	739	0.296429991722107	NA	NA	NA	NA	NA	NA	NA	NA	NA	NA	NA	NA	NA	NA	NA	NA	NA	NA	NA	NA	NA	NA		NA	NA	NA	NA
6001406700	14000US06001406700	Census Tract 4067, Alameda County, California	Census Tract 4067	1683727	0	2335	1	86.4599990844727	88137	45651	7765.07080078125	5048	2694	0.53367668390274	700	0.138668775558472	37	0.00732963485643268	1112	0.220285266637802	442	0.0875594317913055	NA	NA	NA	NA	NA	NA	NA	NA	NA	NA	NA	NA	NA	NA	NA	NA	NA	NA	NA	NA	NA	NA		NA	NA	NA	NA
6001406800	14000US06001406800	Census Tract 4068, Alameda County, California	Census Tract 4068	912525	0	1451	1	90.9400024414062	87308	37691	9729.5732421875	3428	1542	0.449824959039688	536	0.156359389424324	19	0.00554258981719613	997	0.290840148925781	380	0.110851809382439	NA	NA	NA	NA	NA	NA	NA	NA	NA	NA	NA	NA	NA	NA	NA	NA	NA	NA	NA	NA	NA	NA		NA	NA	NA	NA
6001406900	14000US06001406900	Census Tract 4069, Alameda County, California	Census Tract 4069	872953	0	1561	1	84.3199996948242	75625	44027	11034	3719	1532	0.411938697099686	837	0.225060492753983	39	0.0104866903275251	852	0.229093834757805	472	0.126915842294693	NA	NA	NA	NA	NA	NA	NA	NA	NA	NA	NA	NA	NA	NA	NA	NA	NA	NA	NA	NA	NA	NA		NA	NA	NA	NA
6001407000	14000US06001407000	Census Tract 4070, Alameda County, California	Census Tract 4070	862396	0	2233	1	69.1999969482422	38438	20692	17674.109375	5885	1174	0.199490234255791	1528	0.259643167257309	51	0.00866609998047352	1885	0.320305854082108	1546	0.262701779603958	NA	NA	NA	NA	NA	NA	NA	NA	NA	NA	NA	NA	NA	NA	NA	NA	NA	NA	NA	NA	NA	NA		NA	NA	NA	NA
6001407101	14000US06001407101	Census Tract 4071.01, Alameda County, California	Census Tract 4071.01	370838	0	1096	1	54.7299995422363	29680	13191	23843.890625	3414	879	0.257469236850739	552	0.161687165498734	44	0.0128881083801389	634	0.185705915093422	1916	0.561218500137329	NA	NA	NA	NA	NA	NA	NA	NA	NA	NA	NA	NA	NA	NA	NA	NA	NA	NA	NA	NA	NA	NA		NA	NA	NA	NA
6001407102	14000US06001407102	Census Tract 4071.02, Alameda County, California	Census Tract 4071.02	660864	0	1375	1	63.4099998474121	42500	17501	17051.98046875	4351	1092	0.250976800918579	919	0.211215808987617	55	0.0126407723873854	872	0.200413703918457	2096	0.481728345155716	NA	NA	NA	NA	NA	NA	NA	NA	NA	NA	NA	NA	NA	NA	NA	NA	NA	NA	NA	NA	NA	NA		NA	NA	NA	NA
6001407200	14000US06001407200	Census Tract 4072, Alameda County, California	Census Tract 4072	715067	0	2008	1	57.6500015258789	35947	13310	24434.16015625	6746	2088	0.309516757726669	505	0.0748591795563698	169	0.0250518824905157	711	0.105395786464214	5044	0.747702360153198	NA	NA	NA	NA	NA	NA	NA	NA	NA	NA	NA	NA	NA	NA	NA	NA	NA	NA	NA	NA	NA	NA		NA	NA	NA	NA
6001407300	14000US06001407300	Census Tract 4073, Alameda County, California	Census Tract 4073	2370936	239036	811	1	57.8199996948242	56667	20002	2838.03100585938	2598	856	0.329484224319458	350	0.134719014167786	33	0.0127020785585046	222	0.0854503437876701	1639	0.630869925022125	NA	NA	NA	NA	NA	NA	NA	NA	NA	NA	NA	NA	NA	NA	NA	NA	NA	NA	NA	NA	NA	NA		NA	NA	NA	NA
6001407400	14000US06001407400	Census Tract 4074, Alameda County, California	Census Tract 4074	511489	0	1186	1	45.25	34135	13003	20021.5703125	3954	913	0.230905413627625	825	0.208649471402168	66	0.0166919585317373	381	0.0963581204414368	2566	0.648963093757629	NA	NA	NA	NA	NA	NA	NA	NA	NA	NA	NA	NA	NA	NA	NA	NA	NA	NA	NA	NA	NA	NA		NA	NA	NA	NA
6001407500	14000US06001407500	Census Tract 4075, Alameda County, California	Census Tract 4075	494510	0	1386	1	61.810001373291	20320	11939	20588.55078125	3931	802	0.204019337892532	1504	0.382599860429764	35	0.00890358723700047	250	0.0635970458388329	1945	0.494785040616989	NA	NA	NA	NA	NA	NA	NA	NA	NA	NA	NA	NA	NA	NA	NA	NA	NA	NA	NA	NA	NA	NA		NA	NA	NA	NA
6001407600	14000US06001407600	Census Tract 4076, Alameda County, California	Census Tract 4076	1022712	0	2251	1	83.129997253418	53660	25293	15263.2001953125	6027	1401	0.23245395720005	2216	0.367678791284561	74	0.0122780818492174	693	0.114982575178146	2097	0.347934305667877	NA	NA	NA	NA	NA	NA	NA	NA	NA	NA	NA	NA	NA	NA	NA	NA	NA	NA	NA	NA	NA	NA		NA	NA	NA	NA
6001407700	14000US06001407700	Census Tract 4077, Alameda County, California	Census Tract 4077	918668	0	1826	1	94.0400009155273	71802	35818	11584.4501953125	4109	1133	0.275736182928085	2127	0.517644166946411	35	0.00851788837462664	311	0.075687512755394	558	0.135799467563629	NA	NA	NA	NA	NA	NA	NA	NA	NA	NA	NA	NA	NA	NA	NA	NA	NA	NA	NA	NA	NA	NA		NA	NA	NA	NA
6001407800	14000US06001407800	Census Tract 4078, Alameda County, California	Census Tract 4078	1234579	0	783	1	87.1699981689453	64464	25769	5087.337890625	2425	966	0.39835050702095	806	0.332371145486832	25	0.0103092780336738	233	0.0960824713110924	424	0.174845367670059	NA	NA	NA	NA	NA	NA	NA	NA	NA	NA	NA	NA	NA	NA	NA	NA	NA	NA	NA	NA	NA	NA		NA	NA	NA	NA
6001407900	14000US06001407900	Census Tract 4079, Alameda County, California	Census Tract 4079	1099393	0	1198	1	91.25	83375	43662	6374.88818359375	2706	1219	0.450480401515961	626	0.231337770819664	11	0.00406504096463323	484	0.178861781954765	354	0.130820393562317	NA	NA	NA	NA	NA	NA	NA	NA	NA	NA	NA	NA	NA	NA	NA	NA	NA	NA	NA	NA	NA	NA		NA	NA	NA	NA
6001408000	14000US06001408000	Census Tract 4080, Alameda County, California	Census Tract 4080	1913253	8312	1058	1	94.3199996948242	128967	69512	3615.75708007812	2671	1490	0.557843506336212	355	0.132909029722214	10	0.00374391605146229	521	0.195058032870293	257	0.0962186455726624	NA	NA	NA	NA	NA	NA	NA	NA	NA	NA	NA	NA	NA	NA	NA	NA	NA	NA	NA	NA	NA	NA		NA	NA	NA	NA
6001408100	14000US06001408100	Census Tract 4081, Alameda County, California	Census Tract 4081	8778279	0	2714	0.998526155948639	94.9499969482422	100830	52308	1767.61499023438	5991	2352	0.392588883638382	1874	0.312802523374557	12	0.0020030050072819	1210	0.201969623565674	464	0.0774495080113411	NA	NA	NA	NA	NA	NA	NA	NA	NA	NA	NA	NA	NA	NA	NA	NA	NA	NA	NA	NA	NA	NA		NA	NA	NA	NA
6001408200	14000US06001408200	Census Tract 4082, Alameda County, California	Census Tract 4082	901754	0	1819	1	85.8199996948242	47468	30186	11643.759765625	4054	901	0.222249627113342	2188	0.539713859558105	25	0.00616674916818738	190	0.0468672923743725	817	0.20152935385704	NA	NA	NA	NA	NA	NA	NA	NA	NA	NA	NA	NA	NA	NA	NA	NA	NA	NA	NA	NA	NA	NA		NA	NA	NA	NA
6001408300	14000US06001408300	Census Tract 4083, Alameda County, California	Census Tract 4083	1521670	0	1826	1	87.0999984741211	68452	29390	7092.52294921875	4167	1211	0.290616750717163	1917	0.46004319190979	29	0.00695944298058748	345	0.0827933773398399	676	0.162227019667625	NA	NA	NA	NA	NA	NA	NA	NA	NA	NA	NA	NA	NA	NA	NA	NA	NA	NA	NA	NA	NA	NA		NA	NA	NA	NA
6001408400	14000US06001408400	Census Tract 4084, Alameda County, California	Census Tract 4084	542660	0	1275	1	70.6500015258789	25429	12850	15859.8896484375	3323	419	0.126090884208679	1753	0.527535378932953	42	0.0126391807571054	99	0.0297923553735018	1258	0.378573566675186	NA	NA	NA	NA	NA	NA	NA	NA	NA	NA	NA	NA	NA	NA	NA	NA	NA	NA	NA	NA	NA	NA		NA	NA	NA	NA
6001408500	14000US06001408500	Census Tract 4085, Alameda County, California	Census Tract 4085	831360	0	1666	1	69.9499969482422	36716	12946	15489.580078125	4972	812	0.163314566016197	2349	0.472445696592331	28	0.00563153717666864	114	0.0229283981025219	2263	0.455148845911026	NA	NA	NA	NA	NA	NA	NA	NA	NA	NA	NA	NA	NA	NA	NA	NA	NA	NA	NA	NA	NA	NA		NA	NA	NA	NA
6001408600	14000US06001408600	Census Tract 4086, Alameda County, California	Census Tract 4086	1061057	0	1897	1	64.6699981689453	31133	14309	13405.7001953125	5492	985	0.179351776838303	2546	0.463583379983902	51	0.00928623508661985	234	0.0426074303686619	2476	0.450837582349777	NA	NA	NA	NA	NA	NA	NA	NA	NA	NA	NA	NA	NA	NA	NA	NA	NA	NA	NA	NA	NA	NA		NA	NA	NA	NA
6001408700	14000US06001408700	Census Tract 4087, Alameda County, California	Census Tract 4087	1131008	0	2512	1	67.9599990844727	42664	16915	16503.900390625	7207	1374	0.190647974610329	3201	0.444151520729065	44	0.00610517617315054	330	0.0457888171076775	3236	0.449007898569107	NA	NA	NA	NA	NA	NA	NA	NA	NA	NA	NA	NA	NA	NA	NA	NA	NA	NA	NA	NA	NA	NA		NA	NA	NA	NA
6001408800	14000US06001408800	Census Tract 4088, Alameda County, California	Census Tract 4088	1204352	0	1937	1	54.0699996948242	23704	10875	11928.9599609375	5547	939	0.16928069293499	2377	0.428519934415817	31	0.00558860599994659	424	0.0764377117156982	2548	0.459347397089005	NA	NA	NA	NA	NA	NA	NA	NA	NA	NA	NA	NA	NA	NA	NA	NA	NA	NA	NA	NA	NA	NA		NA	NA	NA	NA
6001408900	14000US06001408900	Census Tract 4089, Alameda County, California	Census Tract 4089	802407	0	1074	1	63.0499992370605	20907	10185	11019.6201171875	3414	656	0.192149966955185	1119	0.32776802778244	47	0.0137668419629335	87	0.0254833046346903	2029	0.594317495822906	NA	NA	NA	NA	NA	NA	NA	NA	NA	NA	NA	NA	NA	NA	NA	NA	NA	NA	NA	NA	NA	NA		NA	NA	NA	NA
6001409000	14000US06001409000	Census Tract 4090, Alameda County, California	Census Tract 4090	16511371	4551892	1071	1	69.8600006103516	42210	14737	557.169799804688	3552	732	0.206081077456474	1570	0.442004501819611	24	0.00675675692036748	130	0.0365990996360779	1733	0.487894147634506	NA	NA	NA	NA	NA	NA	NA	NA	NA	NA	NA	NA	NA	NA	NA	NA	NA	NA	NA	NA	NA	NA		NA	NA	NA	NA
6001409100	14000US06001409100	Census Tract 4091, Alameda County, California	Census Tract 4091	489536	0	664	1	68.8499984741211	46705	16442	11930.5302734375	2255	504	0.223503321409225	942	0.417738348245621	24	0.0106430156156421	52	0.0230598673224449	1169	0.51840353012085	NA	NA	NA	NA	NA	NA	NA	NA	NA	NA	NA	NA	NA	NA	NA	NA	NA	NA	NA	NA	NA	NA		NA	NA	NA	NA
6001409200	14000US06001409200	Census Tract 4092, Alameda County, California	Census Tract 4092	723115	0	972	1	69.6999969482422	42563	15606	11289.5498046875	3152	393	0.124682739377022	1281	0.40640863776207	23	0.00729695381596684	144	0.0456852801144123	1559	0.494606584310532	NA	NA	NA	NA	NA	NA	NA	NA	NA	NA	NA	NA	NA	NA	NA	NA	NA	NA	NA	NA	NA	NA		NA	NA	NA	NA
6001409300	14000US06001409300	Census Tract 4093, Alameda County, California	Census Tract 4093	1076156	0	1614	1	61.9300003051758	35204	14990	12584.650390625	5229	1248	0.238668963313103	1691	0.323388785123825	39	0.00745840510353446	146	0.0279212091118097	3143	0.601070940494537	NA	NA	NA	NA	NA	NA	NA	NA	NA	NA	NA	NA	NA	NA	NA	NA	NA	NA	NA	NA	NA	NA		NA	NA	NA	NA
6001409400	14000US06001409400	Census Tract 4094, Alameda County, California	Census Tract 4094	1253614	0	1260	1	61.2599983215332	37161	13459	8896.26953125	4306	1137	0.264050155878067	1028	0.238736644387245	40	0.00928936433047056	217	0.0503947995603085	2891	0.671388745307922	NA	NA	NA	NA	NA	NA	NA	NA	NA	NA	NA	NA	NA	NA	NA	NA	NA	NA	NA	NA	NA	NA		NA	NA	NA	NA
6001409500	14000US06001409500	Census Tract 4095, Alameda County, California	Census Tract 4095	836608	0	1007	1	45.1199989318848	37344	11715	9665.150390625	3122	825	0.264253675937653	795	0.254644453525543	26	0.00832799542695284	62	0.0198590643703938	2117	0.678090989589691	NA	NA	NA	NA	NA	NA	NA	NA	NA	NA	NA	NA	NA	NA	NA	NA	NA	NA	NA	NA	NA	NA		NA	NA	NA	NA
6001409600	14000US06001409600	Census Tract 4096, Alameda County, California	Census Tract 4096	747479	0	1561	1	58.2200012207031	34554	12606	17543.109375	5063	1015	0.20047402381897	1723	0.340312063694	44	0.00869049970060587	134	0.0264665223658085	2977	0.587991297245026	NA	NA	NA	NA	NA	NA	NA	NA	NA	NA	NA	NA	NA	NA	NA	NA	NA	NA	NA	NA	NA	NA		NA	NA	NA	NA
6001409700	14000US06001409700	Census Tract 4097, Alameda County, California	Census Tract 4097	811306	0	1697	1	61.6699981689453	34940	14793	14991.3603515625	4696	784	0.166950598359108	2343	0.498935252428055	38	0.00809199269860983	191	0.0406729131937027	1830	0.389693349599838	NA	NA	NA	NA	NA	NA	NA	NA	NA	NA	NA	NA	NA	NA	NA	NA	NA	NA	NA	NA	NA	NA		NA	NA	NA	NA
6001409800	14000US06001409800	Census Tract 4098, Alameda County, California	Census Tract 4098	1790021	0	1289	1	82.9899978637695	58608	27143	4177.2109375	2887	498	0.172497406601906	1916	0.663664698600769	11	0.00381018407642841	126	0.0436439216136932	368	0.127467960119247	NA	NA	NA	NA	NA	NA	NA	NA	NA	NA	NA	NA	NA	NA	NA	NA	NA	NA	NA	NA	NA	NA		NA	NA	NA	NA
6001409900	14000US06001409900	Census Tract 4099, Alameda County, California	Census Tract 4099	4498557	0	1415	1	96.0299987792969	111731	48828	1904.5400390625	3308	978	0.295646905899048	1791	0.541414737701416	9	0.00272067706100643	253	0.0764812603592873	268	0.0810157209634781	NA	NA	NA	NA	NA	NA	NA	NA	NA	NA	NA	NA	NA	NA	NA	NA	NA	NA	NA	NA	NA	NA		NA	NA	NA	NA
6001410000	14000US06001410000	Census Tract 4100, Alameda County, California	Census Tract 4100	6784422	139197	1179	1	86.0800018310547	95833	40447	1070.82299804688	2805	974	0.347237080335617	1393	0.496613204479218	20	0.0071301250718534	180	0.0641711205244064	268	0.0955436751246452	NA	NA	NA	NA	NA	NA	NA	NA	NA	NA	NA	NA	NA	NA	NA	NA	NA	NA	NA	NA	NA	NA		NA	NA	NA	NA
6001410100	14000US06001410100	Census Tract 4101, Alameda County, California	Census Tract 4101	784677	0	1003	1	85.6999969482422	36250	18007	7941.4990234375	2406	385	0.160016626119614	1506	0.625935137271881	22	0.00914380699396133	139	0.0577722378075123	427	0.177472978830338	NA	NA	NA	NA	NA	NA	NA	NA	NA	NA	NA	NA	NA	NA	NA	NA	NA	NA	NA	NA	NA	NA		NA	NA	NA	NA
6001410200	14000US06001410200	Census Tract 4102, Alameda County, California	Census Tract 4102	585845	0	1179	1	71.4000015258789	46745	22355	13536.9296875	3062	415	0.135532334446907	1671	0.545721769332886	20	0.006531679071486	151	0.0493141748011112	1038	0.338994115591049	NA	NA	NA	NA	NA	NA	NA	NA	NA	NA	NA	NA	NA	NA	NA	NA	NA	NA	NA	NA	NA	NA		NA	NA	NA	NA
6001410300	14000US06001410300	Census Tract 4103, Alameda County, California	Census Tract 4103	578328	0	1044	1	53.3800010681152	35648	14254	15835.650390625	3536	766	0.216628953814507	1035	0.292703628540039	34	0.00961538497358561	117	0.0330882333219051	2186	0.618212640285492	NA	NA	NA	NA	NA	NA	NA	NA	NA	NA	NA	NA	NA	NA	NA	NA	NA	NA	NA	NA	NA	NA		NA	NA	NA	NA
6001410400	14000US06001410400	Census Tract 4104, Alameda County, California	Census Tract 4104	706609	0	1352	1	65.2600021362305	60750	22306	13899.1103515625	3792	831	0.219145566225052	1593	0.420094937086105	15	0.00395569577813148	327	0.0862341746687889	1644	0.433544307947159	NA	NA	NA	NA	NA	NA	NA	NA	NA	NA	NA	NA	NA	NA	NA	NA	NA	NA	NA	NA	NA	NA		NA	NA	NA	NA
6001410500	14000US06001410500	Census Tract 4105, Alameda County, California	Census Tract 4105	724054	0	948	1	77.6699981689453	19401	13902	7844.5029296875	2193	188	0.0857273116707802	1384	0.631098926067352	13	0.00592795293778181	372	0.169630646705627	200	0.0911992713809013	NA	NA	NA	NA	NA	NA	NA	NA	NA	NA	NA	NA	NA	NA	NA	NA	NA	NA	NA	NA	NA	NA		NA	NA	NA	NA
6001420100	14000US06001420100	Census Tract 4201, Alameda County, California	Census Tract 4201	552477	0	926	1	98.2399978637695	100417	47556	11040.1396484375	2355	1550	0.658174097537994	55	0.0233545657247305	8	0.00339702796190977	511	0.216985136270523	205	0.0870488286018372	NA	NA	NA	NA	NA	NA	NA	NA	NA	NA	NA	NA	NA	NA	NA	NA	NA	NA	NA	NA	NA	NA		NA	NA	NA	NA
6001420200	14000US06001420200	Census Tract 4202, Alameda County, California	Census Tract 4202	462562	0	1307	1	95.5400009155273	81528	39081	16226.5498046875	2898	1500	0.517598330974579	92	0.0317460335791111	6	0.002070392947644	942	0.325051754713058	330	0.1138716340065	NA	NA	NA	NA	NA	NA	NA	NA	NA	NA	NA	NA	NA	NA	NA	NA	NA	NA	NA	NA	NA	NA		NA	NA	NA	NA
6001420300	14000US06001420300	Census Tract 4203, Alameda County, California	Census Tract 4203	1302300	1111220	2140	1	97.0400009155273	86701	50764	9090.712890625	4571	2226	0.486983150243759	183	0.0400350019335747	20	0.00437540980055928	1708	0.373660027980804	422	0.0923211574554443	NA	NA	NA	NA	NA	NA	NA	NA	NA	NA	NA	NA	NA	NA	NA	NA	NA	NA	NA	NA	NA	NA		NA	NA	NA	NA
6001420400	14000US06001420400	Census Tract 4204, Alameda County, California	Census Tract 4204	1108449	1632801	1185	1	96.3000030517578	39971	17496	7299.4990234375	3124	1078	0.345070421695709	121	0.0387323945760727	40	0.0128040965646505	1515	0.484955191612244	424	0.135723426938057	NA	NA	NA	NA	NA	NA	NA	NA	NA	NA	NA	NA	NA	NA	NA	NA	NA	NA	NA	NA	NA	NA		NA	NA	NA	NA
6001420500	14000US06001420500	Census Tract 4205, Alameda County, California	Census Tract 4205	416290	0	995	1	93.3499984741211	71932	38173	14359.4404296875	2308	1332	0.577123045921326	99	0.0428942814469337	9	0.00389947998337448	631	0.273396879434586	259	0.112218372523785	NA	NA	NA	NA	NA	NA	NA	NA	NA	NA	NA	NA	NA	NA	NA	NA	NA	NA	NA	NA	NA	NA		NA	NA	NA	NA
6001420600	14000US06001420600	Census Tract 4206, Alameda County, California	Census Tract 4206	789428	0	1336	1	96.1999969482422	107007	47063	10771	3283	2442	0.743831872940063	95	0.0289369486272335	5	0.00152299704495817	483	0.147121533751488	251	0.0764544606208801	NA	NA	NA	NA	NA	NA	NA	NA	NA	NA	NA	NA	NA	NA	NA	NA	NA	NA	NA	NA	NA	NA		NA	NA	NA	NA
6001421100	14000US06001421100	Census Tract 4211, Alameda County, California	Census Tract 4211	745509	0	886	1	98.6500015258789	158750	79093	6920.4482421875	1992	1596	0.801204800605774	38	0.0190763045102358	2	0.00100401602685452	234	0.117469877004623	100	0.0502008013427258	NA	NA	NA	NA	NA	NA	NA	NA	NA	NA	NA	NA	NA	NA	NA	NA	NA	NA	NA	NA	NA	NA		NA	NA	NA	NA
6001421200	14000US06001421200	Census Tract 4212, Alameda County, California	Census Tract 4212	1354146	1509	1547	1	99.0999984741211	157109	81112	6814.72119140625	3563	2965	0.83216392993927	73	0.020488353446126	4	0.00112264894414693	296	0.0830760598182678	191	0.0536065101623535	NA	NA	NA	NA	NA	NA	NA	NA	NA	NA	NA	NA	NA	NA	NA	NA	NA	NA	NA	NA	NA	NA		NA	NA	NA	NA
6001421300	14000US06001421300	Census Tract 4213, Alameda County, California	Census Tract 4213	1106644	0	1750	1	100	133611	65577	8996.4921875	3844	3142	0.817377746105194	69	0.017950052395463	9	0.00234131095930934	372	0.0967741906642914	202	0.0525494292378426	NA	NA	NA	NA	NA	NA	NA	NA	NA	NA	NA	NA	NA	NA	NA	NA	NA	NA	NA	NA	NA	NA		NA	NA	NA	NA
6001421400	14000US06001421400	Census Tract 4214, Alameda County, California	Census Tract 4214	474781	0	695	1	99.4800033569336	137500	71643	8690.0087890625	1593	1354	0.849968612194061	28	0.0175768993794918	4	0.00251098605804145	129	0.0809792876243591	62	0.0389202758669853	NA	NA	NA	NA	NA	NA	NA	NA	NA	NA	NA	NA	NA	NA	NA	NA	NA	NA	NA	NA	NA	NA		NA	NA	NA	NA
6001421500	14000US06001421500	Census Tract 4215, Alameda County, California	Census Tract 4215	1590672	3635	1647	1	99.8300018310547	142250	85119	5926.77587890625	3640	3020	0.829670310020447	60	0.0164835155010223	6	0.00164835201576352	319	0.0876373648643494	188	0.0516483522951603	NA	NA	NA	NA	NA	NA	NA	NA	NA	NA	NA	NA	NA	NA	NA	NA	NA	NA	NA	NA	NA	NA		NA	NA	NA	NA
6001421600	14000US06001421600	Census Tract 4216, Alameda County, California	Census Tract 4216	1330318	0	1707	1	98.4899978637695	119556	72732	6927.0478515625	3558	2872	0.807195067405701	59	0.0165823493152857	5	0.00140528404153883	368	0.103428892791271	188	0.052838671952486	NA	NA	NA	NA	NA	NA	NA	NA	NA	NA	NA	NA	NA	NA	NA	NA	NA	NA	NA	NA	NA	NA		NA	NA	NA	NA
6001421700	14000US06001421700	Census Tract 4217, Alameda County, California	Census Tract 4217	573819	0	1679	1	97.5999984741211	71339	41547	14434.48046875	3198	2305	0.720762968063354	99	0.0309568475931883	16	0.00500312680378556	523	0.163539707660675	233	0.0728580355644226	NA	NA	NA	NA	NA	NA	NA	NA	NA	NA	NA	NA	NA	NA	NA	NA	NA	NA	NA	NA	NA	NA		NA	NA	NA	NA
6001421800	14000US06001421800	Census Tract 4218, Alameda County, California	Census Tract 4218	528477	0	931	1	97.7399978637695	108750	50646	9836.01171875	2007	1587	0.790732443332672	59	0.0293971095234156	7	0.00348779303021729	219	0.109118089079857	100	0.0498256087303162	NA	NA	NA	NA	NA	NA	NA	NA	NA	NA	NA	NA	NA	NA	NA	NA	NA	NA	NA	NA	NA	NA		NA	NA	NA	NA
6001421900	14000US06001421900	Census Tract 4219, Alameda County, California	Census Tract 4219	856778	0	1792	1	98.5500030517578	87905	50833	10979.3203125	3632	2475	0.681442737579346	297	0.0817731246352196	21	0.00578193785622716	503	0.138491183519363	331	0.0911343619227409	NA	NA	NA	NA	NA	NA	NA	NA	NA	NA	NA	NA	NA	NA	NA	NA	NA	NA	NA	NA	NA	NA		NA	NA	NA	NA
6001422000	14000US06001422000	Census Tract 4220, Alameda County, California	Census Tract 4220	4498259	5864359	729	1	87.6399993896484	54375	40721	1011.06201171875	1756	848	0.482915729284286	504	0.287015944719315	9	0.00512528512626886	175	0.0996583104133606	222	0.126423686742783	NA	NA	NA	NA	NA	NA	NA	NA	NA	NA	NA	NA	NA	NA	NA	NA	NA	NA	NA	NA	NA	NA		NA	NA	NA	NA
6001422100	14000US06001422100	Census Tract 4221, Alameda County, California	Census Tract 4221	550467	0	1255	1	89.9000015258789	53958	34990	12633.1201171875	2685	1225	0.456238359212875	450	0.167597770690918	33	0.0122905028983951	339	0.126256987452507	761	0.283426433801651	NA	NA	NA	NA	NA	NA	NA	NA	NA	NA	NA	NA	NA	NA	NA	NA	NA	NA	NA	NA	NA	NA		NA	NA	NA	NA
6001422200	14000US06001422200	Census Tract 4222, Alameda County, California	Census Tract 4222	674825	0	1629	1	92.5299987792969	60991	43562	12066.7197265625	3144	1882	0.598600506782532	402	0.127862587571144	11	0.00349872792139649	484	0.15394401550293	358	0.113867685198784	NA	NA	NA	NA	NA	NA	NA	NA	NA	NA	NA	NA	NA	NA	NA	NA	NA	NA	NA	NA	NA	NA		NA	NA	NA	NA
6001422300	14000US06001422300	Census Tract 4223, Alameda County, California	Census Tract 4223	560051	0	1802	1	95.370002746582	51703	34462	15663.3798828125	3387	2224	0.656628310680389	196	0.0578683204948902	6	0.00177147903013974	651	0.192205488681793	311	0.0918216705322266	NA	NA	NA	NA	NA	NA	NA	NA	NA	NA	NA	NA	NA	NA	NA	NA	NA	NA	NA	NA	NA	NA		NA	NA	NA	NA
6001422400	14000US06001422400	Census Tract 4224, Alameda County, California	Census Tract 4224	475569	0	2378	1	99.0299987792969	45996	33700	22851.759765625	4196	2324	0.55386084318161	191	0.0455195419490337	5	0.00119161105249077	1360	0.324118196964264	343	0.081744521856308	NA	NA	NA	NA	NA	NA	NA	NA	NA	NA	NA	NA	NA	NA	NA	NA	NA	NA	NA	NA	NA	NA		NA	NA	NA	NA
6001422500	14000US06001422500	Census Tract 4225, Alameda County, California	Census Tract 4225	460332	0	1711	1	95.5400009155273	41439	30338	26207.529296875	4658	2889	0.6202232837677	104	0.0223271790891886	8	0.00171747501008213	1290	0.276942908763885	323	0.0693430677056313	NA	NA	NA	NA	NA	NA	NA	NA	NA	NA	NA	NA	NA	NA	NA	NA	NA	NA	NA	NA	NA	NA		NA	NA	NA	NA
6001422600	14000US06001422600	Census Tract 4226, Alameda County, California	Census Tract 4226	1718030	0	14	1	91.870002746582	NA	19653	1831.65295410156	1215	629	0.517695486545563	12	0.00987654272466898	2	0.001646090997383	457	0.376131683588028	141	0.116049386560917	NA	NA	NA	NA	NA	NA	NA	NA	NA	NA	NA	NA	NA	NA	NA	NA	NA	NA	NA	NA	NA	NA		NA	NA	NA	NA
6001422700	14000US06001422700	Census Tract 4227, Alameda County, California	Census Tract 4227	344354	0	1383	1	96.7900009155273	42500	18867	36741.53125	4885	2813	0.575844407081604	127	0.0259979534894228	17	0.00348004093393683	1434	0.293551683425903	499	0.102149434387684	NA	NA	NA	NA	NA	NA	NA	NA	NA	NA	NA	NA	NA	NA	NA	NA	NA	NA	NA	NA	NA	NA		NA	NA	NA	NA
6001422800	14000US06001422800	Census Tract 4228, Alameda County, California	Census Tract 4228	408570	0	1691	1	97.8199996948242	25211	13839	53046.0390625	8368	3137	0.374880492687225	350	0.0418260022997856	42	0.00501911994069815	3749	0.448016256093979	1077	0.128704592585564	NA	NA	NA	NA	NA	NA	NA	NA	NA	NA	NA	NA	NA	NA	NA	NA	NA	NA	NA	NA	NA	NA		NA	NA	NA	NA
6001422900	14000US06001422900	Census Tract 4229, Alameda County, California	Census Tract 4229	544286	0	2171	1	96.9899978637695	31274	21551	20632.880859375	4336	1804	0.416051656007767	385	0.088791511952877	11	0.00253690010868013	1607	0.37061807513237	485	0.111854240298271	NA	NA	NA	NA	NA	NA	NA	NA	NA	NA	NA	NA	NA	NA	NA	NA	NA	NA	NA	NA	NA	NA		NA	NA	NA	NA
6001423000	14000US06001423000	Census Tract 4230, Alameda County, California	Census Tract 4230	730085	0	2208	1	92.3899993896484	78243	44797	15594.8798828125	4396	2866	0.65195631980896	353	0.0803002715110779	23	0.0052320291288197	710	0.161510467529297	447	0.101683348417282	NA	NA	NA	NA	NA	NA	NA	NA	NA	NA	NA	NA	NA	NA	NA	NA	NA	NA	NA	NA	NA	NA		NA	NA	NA	NA
6001423100	14000US06001423100	Census Tract 4231, Alameda County, California	Census Tract 4231	748651	0	1967	1	92.3099975585938	44688	32551	13713.6201171875	3964	2126	0.536326944828033	712	0.179616555571556	23	0.00580222019925714	522	0.131685167551041	641	0.16170534491539	NA	NA	NA	NA	NA	NA	NA	NA	NA	NA	NA	NA	NA	NA	NA	NA	NA	NA	NA	NA	NA	NA		NA	NA	NA	NA
6001423200	14000US06001423200	Census Tract 4232, Alameda County, California	Census Tract 4232	456777	0	1168	1	82.3000030517578	76607	31698	15842.3603515625	2794	1170	0.418754488229752	642	0.229778096079826	23	0.00823192577809095	251	0.0898353606462479	887	0.317465990781784	NA	NA	NA	NA	NA	NA	NA	NA	NA	NA	NA	NA	NA	NA	NA	NA	NA	NA	NA	NA	NA	NA		NA	NA	NA	NA
6001423300	14000US06001423300	Census Tract 4233, Alameda County, California	Census Tract 4233	726522	0	1745	1	90.1399993896484	65847	31939	13001.240234375	3647	1519	0.416506707668304	1265	0.346860438585281	27	0.00740334484726191	322	0.0882917493581772	542	0.148615300655365	NA	NA	NA	NA	NA	NA	NA	NA	NA	NA	NA	NA	NA	NA	NA	NA	NA	NA	NA	NA	NA	NA		NA	NA	NA	NA
6001423400	14000US06001423400	Census Tract 4234, Alameda County, California	Census Tract 4234	755417	0	2196	1	92.3199996948242	46923	33921	16062.7802734375	4685	2228	0.475560307502747	1202	0.256563514471054	17	0.00362860201857984	514	0.109711848199368	738	0.157524019479752	NA	NA	NA	NA	NA	NA	NA	NA	NA	NA	NA	NA	NA	NA	NA	NA	NA	NA	NA	NA	NA	NA		NA	NA	NA	NA
6001423500	14000US06001423500	Census Tract 4235, Alameda County, California	Census Tract 4235	635239	0	1577	1	95.1600036621094	47792	31373	12712.669921875	3118	1704	0.546504139900208	606	0.194355353713036	17	0.00545221287757158	493	0.158114179968834	255	0.081783190369606	NA	NA	NA	NA	NA	NA	NA	NA	NA	NA	NA	NA	NA	NA	NA	NA	NA	NA	NA	NA	NA	NA		NA	NA	NA	NA
6001423601	14000US06001423601	Census Tract 4236.01, Alameda County, California	Census Tract 4236.01	524803	0	1321	1	98.0899963378906	68169	45251	13038.7001953125	2642	1934	0.73202121257782	92	0.0348221026360989	14	0.00529901590198278	385	0.145722940564156	203	0.0768357291817665	NA	NA	NA	NA	NA	NA	NA	NA	NA	NA	NA	NA	NA	NA	NA	NA	NA	NA	NA	NA	NA	NA		NA	NA	NA	NA
6001423602	14000US06001423602	Census Tract 4236.02, Alameda County, California	Census Tract 4236.02	403177	0	2716	1	97.6800003051758	24942	24151	36353.12109375	5659	2652	0.468634039163589	141	0.0249160621315241	20	0.00353419291786849	2314	0.408906161785126	504	0.0890616700053215	NA	NA	NA	NA	NA	NA	NA	NA	NA	NA	NA	NA	NA	NA	NA	NA	NA	NA	NA	NA	NA	NA		NA	NA	NA	NA
6001423700	14000US06001423700	Census Tract 4237, Alameda County, California	Census Tract 4237	744052	0	1501	1	94.5899963378906	54167	41468	12646.1904296875	3633	2553	0.702724993228912	81	0.0222956221550703	7	0.00192678195890039	716	0.197082296013832	275	0.0756950154900551	NA	NA	NA	NA	NA	NA	NA	NA	NA	NA	NA	NA	NA	NA	NA	NA	NA	NA	NA	NA	NA	NA		NA	NA	NA	NA
6001423800	14000US06001423800	Census Tract 4238, Alameda County, California	Census Tract 4238	1041971	0	1324	1	96.75	138173	92313	7270.56201171875	2925	2549	0.871452987194061	49	0.0167521368712187	6	0.00205128197558224	182	0.0622222237288952	128	0.0437606833875179	NA	NA	NA	NA	NA	NA	NA	NA	NA	NA	NA	NA	NA	NA	NA	NA	NA	NA	NA	NA	NA	NA		NA	NA	NA	NA
6001423901	14000US06001423901	Census Tract 4239.01, Alameda County, California	Census Tract 4239.01	395033	0	950	1	99.3600006103516	52235	37180	13243.900390625	2020	1177	0.582673251628876	427	0.211386144161224	11	0.00544554507359862	152	0.0752475261688232	221	0.109405942261219	NA	NA	NA	NA	NA	NA	NA	NA	NA	NA	NA	NA	NA	NA	NA	NA	NA	NA	NA	NA	NA	NA		NA	NA	NA	NA
6001423902	14000US06001423902	Census Tract 4239.02, Alameda County, California	Census Tract 4239.02	319790	0	801	1	98.5199966430664	64541	47882	12569.6904296875	1552	1213	0.781572163105011	56	0.0360824726521969	6	0.0038659789133817	148	0.0953608229756355	134	0.0863402038812637	NA	NA	NA	NA	NA	NA	NA	NA	NA	NA	NA	NA	NA	NA	NA	NA	NA	NA	NA	NA	NA	NA		NA	NA	NA	NA
6001424001	14000US06001424001	Census Tract 4240.01, Alameda County, California	Census Tract 4240.01	510803	0	1585	1	83.4100036621094	43777	22291	18841.69921875	3716	1472	0.396124869585037	1181	0.317814856767654	30	0.00807319674640894	314	0.0844994634389877	750	0.201829925179482	NA	NA	NA	NA	NA	NA	NA	NA	NA	NA	NA	NA	NA	NA	NA	NA	NA	NA	NA	NA	NA	NA		NA	NA	NA	NA
6001424002	14000US06001424002	Census Tract 4240.02, Alameda County, California	Census Tract 4240.02	329556	0	998	1	85.6500015258789	37656	26273	17069.80078125	2172	742	0.341620624065399	931	0.428637206554413	37	0.0170349907130003	158	0.0727440118789673	369	0.169889509677887	NA	NA	NA	NA	NA	NA	NA	NA	NA	NA	NA	NA	NA	NA	NA	NA	NA	NA	NA	NA	NA	NA		NA	NA	NA	NA
6001425101	14000US06001425101	Census Tract 4251.01, Alameda County, California	Census Tract 4251.01	540951	1745997	1293	1	100	68021	61685	7641.39599609375	1596	977	0.612155377864838	98	0.0614035092294216	4	0.0025062661152333	432	0.270676702260971	56	0.0350877195596695	NA	NA	NA	NA	NA	NA	NA	NA	NA	NA	NA	NA	NA	NA	NA	NA	NA	NA	NA	NA	NA	NA		NA	NA	NA	NA
6001425102	14000US06001425102	Census Tract 4251.02, Alameda County, California	Census Tract 4251.02	727593	0	1893	1	99.1999969482422	72750	54518	9991.982421875	2807	1097	0.390808701515198	418	0.14891342818737	9	0.0032062700483948	1062	0.378339856863022	207	0.0737442076206207	NA	NA	NA	NA	NA	NA	NA	NA	NA	NA	NA	NA	NA	NA	NA	NA	NA	NA	NA	NA	NA	NA		NA	NA	NA	NA
6001425103	14000US06001425103	Census Tract 4251.03, Alameda County, California	Census Tract 4251.03	881944	0	1424	1	94.5100021362305	76365	46213	7347.5751953125	2502	1175	0.469624310731888	444	0.17745803296566	10	0.00399680295959115	613	0.245003998279572	245	0.0979216620326042	NA	NA	NA	NA	NA	NA	NA	NA	NA	NA	NA	NA	NA	NA	NA	NA	NA	NA	NA	NA	NA	NA		NA	NA	NA	NA
6001425104	14000US06001425104	Census Tract 4251.04, Alameda County, California	Census Tract 4251.04	1075931	0	2036	1	93.1900024414062	52965	39869	7642.8798828125	3175	1241	0.390866130590439	804	0.253228336572647	21	0.00661417283117771	668	0.210393697023392	419	0.13196849822998	NA	NA	NA	NA	NA	NA	NA	NA	NA	NA	NA	NA	NA	NA	NA	NA	NA	NA	NA	NA	NA	NA		NA	NA	NA	NA
6001426100	14000US06001426100	Census Tract 4261, Alameda County, California	Census Tract 4261	2991158	0	2189	1	98.0299987792969	217000	112761	5127.75	5922	4437	0.749240100383759	75	0.0126646403223276	3	0.000506585987750441	1072	0.181019932031631	193	0.0325903408229351	NA	NA	NA	NA	NA	NA	NA	NA	NA	NA	NA	NA	NA	NA	NA	NA	NA	NA	NA	NA	NA	NA		NA	NA	NA	NA
6001426200	14000US06001426200	Census Tract 4262, Alameda County, California	Census Tract 4262	1353796	0	1735	1	97.6699981689453	181204	80938	9077.802734375	4745	3480	0.733403563499451	69	0.0145416231825948	3	0.000632243987638503	867	0.182718649506569	228	0.0480505786836147	NA	NA	NA	NA	NA	NA	NA	NA	NA	NA	NA	NA	NA	NA	NA	NA	NA	NA	NA	NA	NA	NA		NA	NA	NA	NA
6001427100	14000US06001427100	Census Tract 4271, Alameda County, California	Census Tract 4271	1025449	102516	1469	1	95.120002746582	109009	50871	9208.7431640625	3646	2656	0.728469550609589	79	0.0216675810515881	14	0.00383982411585748	530	0.1453647762537	340	0.093252882361412	NA	NA	NA	NA	NA	NA	NA	NA	NA	NA	NA	NA	NA	NA	NA	NA	NA	NA	NA	NA	NA	NA		NA	NA	NA	NA
6001427200	14000US06001427200	Census Tract 4272, Alameda County, California	Census Tract 4272	1329666	568335	1730	1	85.9400024414062	64408	31160	7999.81396484375	4107	1897	0.461894333362579	237	0.057706356048584	31	0.00754808913916349	1397	0.340150952339172	592	0.144144147634506	NA	NA	NA	NA	NA	NA	NA	NA	NA	NA	NA	NA	NA	NA	NA	NA	NA	NA	NA	NA	NA	NA		NA	NA	NA	NA
6001427300	14000US06001427300	Census Tract 4273, Alameda County, California	Census Tract 4273	1952681	846538	2212	1	87.8099975585938	63971	37311	6493.93408203125	4896	2330	0.475898683071136	409	0.0835375785827637	36	0.00735294120386243	1595	0.325776129961014	514	0.104983657598495	NA	NA	NA	NA	NA	NA	NA	NA	NA	NA	NA	NA	NA	NA	NA	NA	NA	NA	NA	NA	NA	NA		NA	NA	NA	NA
6001427600	14000US06001427600	Census Tract 4276, Alameda County, California	Census Tract 4276	582864	0	1881	1	81.7399978637695	45000	18784	20982.4609375	4722	1299	0.27509531378746	775	0.164125367999077	41	0.00868276227265596	1901	0.402583658695221	642	0.135959342122078	NA	NA	NA	NA	NA	NA	NA	NA	NA	NA	NA	NA	NA	NA	NA	NA	NA	NA	NA	NA	NA	NA		NA	NA	NA	NA
6001427700	14000US06001427700	Census Tract 4277, Alameda County, California	Census Tract 4277	999308	710016	2429	1	91.870002746582	64330	38660	12611.6103515625	4866	2478	0.509247839450836	346	0.0711056292057037	36	0.00739827379584312	1445	0.296958476305008	579	0.118988901376724	NA	NA	NA	NA	NA	NA	NA	NA	NA	NA	NA	NA	NA	NA	NA	NA	NA	NA	NA	NA	NA	NA		NA	NA	NA	NA
6001427800	14000US06001427800	Census Tract 4278, Alameda County, California	Census Tract 4278	831151	0	2136	1	95.0199966430664	81375	46403	14458.919921875	4640	2684	0.578448295593262	217	0.0467672422528267	22	0.00474137905985117	1157	0.24935345351696	549	0.118318967521191	NA	NA	NA	NA	NA	NA	NA	NA	NA	NA	NA	NA	NA	NA	NA	NA	NA	NA	NA	NA	NA	NA		NA	NA	NA	NA
6001427900	14000US06001427900	Census Tract 4279, Alameda County, California	Census Tract 4279	825214	0	2224	1	89	66357	45100	14333.830078125	4567	2834	0.620538651943207	218	0.0477337427437305	24	0.00525509100407362	989	0.216553539037704	560	0.122618786990643	NA	NA	NA	NA	NA	NA	NA	NA	NA	NA	NA	NA	NA	NA	NA	NA	NA	NA	NA	NA	NA	NA		NA	NA	NA	NA
6001428000	14000US06001428000	Census Tract 4280, Alameda County, California	Census Tract 4280	525763	0	1429	1	88.0899963378906	65462	31695	14423.76953125	2928	1243	0.424521863460541	230	0.0785519108176231	25	0.00853825081139803	969	0.330942630767822	523	0.178620219230652	NA	NA	NA	NA	NA	NA	NA	NA	NA	NA	NA	NA	NA	NA	NA	NA	NA	NA	NA	NA	NA	NA		NA	NA	NA	NA
6001428100	14000US06001428100	Census Tract 4281, Alameda County, California	Census Tract 4281	998039	38330	2056	1	93.8300018310547	80859	39987	12069.7001953125	4651	3032	0.651902794837952	158	0.0339711904525757	29	0.00623521814122796	927	0.199311971664429	619	0.133089661598206	NA	NA	NA	NA	NA	NA	NA	NA	NA	NA	NA	NA	NA	NA	NA	NA	NA	NA	NA	NA	NA	NA		NA	NA	NA	NA
6001428200	14000US06001428200	Census Tract 4282, Alameda County, California	Census Tract 4282	1363333	800232	2762	1	88.6600036621094	82348	44926	11890.51953125	6259	3722	0.594663679599762	240	0.0383447855710983	20	0.00319539895281196	1649	0.263460606336594	617	0.0985780507326126	NA	NA	NA	NA	NA	NA	NA	NA	NA	NA	NA	NA	NA	NA	NA	NA	NA	NA	NA	NA	NA	NA		NA	NA	NA	NA
6001428301	14000US06001428301	Census Tract 4283.01, Alameda County, California	Census Tract 4283.01	4706078	1459681	2536	1	91.0500030517578	90667	49278	3591.5810546875	6526	2831	0.433803260326385	229	0.035090409219265	20	0.00306466408073902	2816	0.431504756212234	532	0.0815200731158257	NA	NA	NA	NA	NA	NA	NA	NA	NA	NA	NA	NA	NA	NA	NA	NA	NA	NA	NA	NA	NA	NA		NA	NA	NA	NA
6001428302	14000US06001428302	Census Tract 4283.02, Alameda County, California	Census Tract 4283.02	2236214	476593	2728	1	97.8099975585938	128042	62119	8193.1220703125	7074	3372	0.476675152778625	180	0.0254452936351299	8	0.00113090197555721	3064	0.433135420084	385	0.0544246546924114	NA	NA	NA	NA	NA	NA	NA	NA	NA	NA	NA	NA	NA	NA	NA	NA	NA	NA	NA	NA	NA	NA		NA	NA	NA	NA
6001428400	14000US06001428400	Census Tract 4284, Alameda County, California	Census Tract 4284	825855	1152718	2013	1	88.8099975585938	65408	32203	13664.1201171875	4357	2345	0.538214385509491	338	0.0775763168931007	34	0.00780353508889675	1155	0.265090644359589	578	0.132660090923309	NA	NA	NA	NA	NA	NA	NA	NA	NA	NA	NA	NA	NA	NA	NA	NA	NA	NA	NA	NA	NA	NA		NA	NA	NA	NA
6001428500	14000US06001428500	Census Tract 4285, Alameda County, California	Census Tract 4285	629154	378560	1558	1	92.4100036621094	61280	38676	13103.2001953125	3183	1592	0.500157058238983	223	0.0700596943497658	18	0.00565504189580679	983	0.308828145265579	297	0.0933082029223442	NA	NA	NA	NA	NA	NA	NA	NA	NA	NA	NA	NA	NA	NA	NA	NA	NA	NA	NA	NA	NA	NA		NA	NA	NA	NA
6001428600	14000US06001428600	Census Tract 4286, Alameda County, California	Census Tract 4286	901739	1077648	1638	1	91.4100036621094	76898	47106	9395.0146484375	3271	1468	0.448792427778244	265	0.081014983355999	10	0.00305716902948916	1229	0.375726073980331	269	0.0822378471493721	NA	NA	NA	NA	NA	NA	NA	NA	NA	NA	NA	NA	NA	NA	NA	NA	NA	NA	NA	NA	NA	NA		NA	NA	NA	NA
6001428700	14000US06001428700	Census Tract 4287, Alameda County, California	Census Tract 4287	7749250	4475577	1550	1	87.1699981689453	63750	35111	1376.67004394531	4119	1677	0.407137662172318	615	0.149308085441589	58	0.0140810878947377	1252	0.303957283496857	496	0.120417580008507	NA	NA	NA	NA	NA	NA	NA	NA	NA	NA	NA	NA	NA	NA	NA	NA	NA	NA	NA	NA	NA	NA		NA	NA	NA	NA
6001430101	14000US06001430101	Census Tract 4301.01, Alameda County, California	Census Tract 4301.01	25477062	0	2269	0.98589688539505	94.5800018310547	128472	49915	663.125610351562	6523	2705	0.414686501026154	274	0.0420052111148834	13	0.00199294788762927	3046	0.466963052749634	520	0.0797179192304611	NA	NA	NA	NA	NA	NA	NA	NA	NA	NA	NA	NA	NA	NA	NA	NA	NA	NA	NA	NA	NA	NA		NA	NA	NA	NA
6001430102	14000US06001430102	Census Tract 4301.02, Alameda County, California	Census Tract 4301.02	76698501	3764999	924	0.885281383991241	97.1900024414062	98882	57483	77.1608581542969	2285	1672	0.731728672981262	64	0.0280087534338236	10	0.00437636813148856	332	0.145295411348343	234	0.10240700095892	NA	NA	NA	NA	NA	NA	NA	NA	NA	NA	NA	NA	NA	NA	NA	NA	NA	NA	NA	NA	NA	NA		NA	NA	NA	NA
6001430200	14000US06001430200	Census Tract 4302, Alameda County, California	Census Tract 4302	5329284	0	2525	1	97.3099975585938	110000	46431	3361.11889648438	6916	4934	0.713418185710907	191	0.0276171192526817	28	0.00404858309775591	1110	0.160497397184372	866	0.125216886401176	NA	NA	NA	NA	NA	NA	NA	NA	NA	NA	NA	NA	NA	NA	NA	NA	NA	NA	NA	NA	NA	NA		NA	NA	NA	NA
6001430300	14000US06001430300	Census Tract 4303, Alameda County, California	Census Tract 4303	2964586	233357	1354	1	92.75	96471	39038	3206.26806640625	3670	2703	0.736512243747711	125	0.0340599454939365	15	0.00408719293773174	545	0.148501366376877	464	0.126430511474609	NA	NA	NA	NA	NA	NA	NA	NA	NA	NA	NA	NA	NA	NA	NA	NA	NA	NA	NA	NA	NA	NA		NA	NA	NA	NA
6001430400	14000US06001430400	Census Tract 4304, Alameda County, California	Census Tract 4304	2351599	421611	765	1	96.129997253418	118221	54078	2253.40893554688	2046	1475	0.720918893814087	64	0.0312805473804474	8	0.00391006795689464	299	0.146138802170753	238	0.116324536502361	NA	NA	NA	NA	NA	NA	NA	NA	NA	NA	NA	NA	NA	NA	NA	NA	NA	NA	NA	NA	NA	NA		NA	NA	NA	NA
6001430500	14000US06001430500	Census Tract 4305, Alameda County, California	Census Tract 4305	2610283	0	2138	1	88.4300003051758	63085	27114	6001.96923828125	6049	2690	0.444701611995697	1312	0.21689535677433	36	0.00595139712095261	912	0.150768727064133	1404	0.232104480266571	NA	NA	NA	NA	NA	NA	NA	NA	NA	NA	NA	NA	NA	NA	NA	NA	NA	NA	NA	NA	NA	NA		NA	NA	NA	NA
6001430600	14000US06001430600	Census Tract 4306, Alameda County, California	Census Tract 4306	2260551	0	2180	1	89.4499969482422	91194	46110	6744.93115234375	5887	3538	0.60098522901535	250	0.0424664504826069	39	0.00662476615980268	1445	0.245456084609032	823	0.139799565076828	NA	NA	NA	NA	NA	NA	NA	NA	NA	NA	NA	NA	NA	NA	NA	NA	NA	NA	NA	NA	NA	NA		NA	NA	NA	NA
6001430700	14000US06001430700	Census Tract 4307, Alameda County, California	Census Tract 4307	1322633	0	1398	1	91.9100036621094	99464	36935	7468.59814453125	3814	2571	0.674095451831818	119	0.0312008392065763	18	0.00471945479512215	678	0.177766129374504	642	0.168327212333679	NA	NA	NA	NA	NA	NA	NA	NA	NA	NA	NA	NA	NA	NA	NA	NA	NA	NA	NA	NA	NA	NA		NA	NA	NA	NA
6001430800	14000US06001430800	Census Tract 4308, Alameda County, California	Census Tract 4308	1806079	0	2214	1	95.2799987792969	73913	33062	7735.20703125	5394	3443	0.63830178976059	182	0.0337411947548389	26	0.00482017081230879	973	0.180385619401932	1011	0.18743047118187	NA	NA	NA	NA	NA	NA	NA	NA	NA	NA	NA	NA	NA	NA	NA	NA	NA	NA	NA	NA	NA	NA		NA	NA	NA	NA
6001430900	14000US06001430900	Census Tract 4309, Alameda County, California	Census Tract 4309	1096553	0	1899	1	93.9599990844727	52465	27420	11056.2197265625	4681	2544	0.543473601341248	441	0.0942106395959854	45	0.00961332954466343	724	0.154667809605598	1259	0.268959611654282	NA	NA	NA	NA	NA	NA	NA	NA	NA	NA	NA	NA	NA	NA	NA	NA	NA	NA	NA	NA	NA	NA		NA	NA	NA	NA
6001431000	14000US06001431000	Census Tract 4310, Alameda County, California	Census Tract 4310	954199	0	1231	1	77.620002746582	60441	26817	7366.6259765625	2714	1543	0.568533539772034	197	0.0725865885615349	29	0.0106853349134326	516	0.190125271677971	616	0.226971253752708	NA	NA	NA	NA	NA	NA	NA	NA	NA	NA	NA	NA	NA	NA	NA	NA	NA	NA	NA	NA	NA	NA		NA	NA	NA	NA
6001431100	14000US06001431100	Census Tract 4311, Alameda County, California	Census Tract 4311	982919	0	1390	1	89.8899993896484	53639	27135	8497.86328125	3225	1638	0.507906973361969	464	0.143875971436501	21	0.00651162816211581	376	0.116589143872261	895	0.277519375085831	NA	NA	NA	NA	NA	NA	NA	NA	NA	NA	NA	NA	NA	NA	NA	NA	NA	NA	NA	NA	NA	NA		NA	NA	NA	NA
6001431200	14000US06001431200	Census Tract 4312, Alameda County, California	Census Tract 4312	2021152	26007	2691	1	92.3000030517578	47842	30357	7210.6708984375	5627	3325	0.590901017189026	646	0.114803627133369	42	0.00746401306241751	651	0.11569219827652	1316	0.233872398734093	NA	NA	NA	NA	NA	NA	NA	NA	NA	NA	NA	NA	NA	NA	NA	NA	NA	NA	NA	NA	NA	NA		NA	NA	NA	NA
6001432100	14000US06001432100	Census Tract 4321, Alameda County, California	Census Tract 4321	1077332	0	1498	1	93.8399963378906	93500	44433	9063.3662109375	3770	2069	0.548806369304657	538	0.142705574631691	31	0.00822281185537577	467	0.123872682452202	858	0.227586209774017	NA	NA	NA	NA	NA	NA	NA	NA	NA	NA	NA	NA	NA	NA	NA	NA	NA	NA	NA	NA	NA	NA		NA	NA	NA	NA
6001432200	14000US06001432200	Census Tract 4322, Alameda County, California	Census Tract 4322	1023814	0	1784	1	86.6500015258789	59474	33670	10321.3603515625	4080	2078	0.509313702583313	857	0.210049018263817	31	0.00759803922846913	428	0.10490196198225	1007	0.246813729405403	NA	NA	NA	NA	NA	NA	NA	NA	NA	NA	NA	NA	NA	NA	NA	NA	NA	NA	NA	NA	NA	NA		NA	NA	NA	NA
6001432300	14000US06001432300	Census Tract 4323, Alameda County, California	Census Tract 4323	1038150	0	1728	1	85.9300003051758	69547	33121	11615.83984375	4656	1689	0.362757742404938	506	0.108676977455616	57	0.0122422678396106	1321	0.283719927072525	1655	0.355455338954926	NA	NA	NA	NA	NA	NA	NA	NA	NA	NA	NA	NA	NA	NA	NA	NA	NA	NA	NA	NA	NA	NA		NA	NA	NA	NA
6001432400	14000US06001432400	Census Tract 4324, Alameda County, California	Census Tract 4324	6437229	1351272	1923	1	78.2600021362305	57906	23375	2339.23510742188	5814	2215	0.380976945161819	497	0.0854833126068115	36	0.0061919498257339	1518	0.26109391450882	2173	0.373753011226654	NA	NA	NA	NA	NA	NA	NA	NA	NA	NA	NA	NA	NA	NA	NA	NA	NA	NA	NA	NA	NA	NA		NA	NA	NA	NA
6001432501	14000US06001432501	Census Tract 4325.01, Alameda County, California	Census Tract 4325.01	1363772	0	1517	1	68.25	63393	22390	9189.9169921875	4839	1597	0.330026865005493	293	0.0605496987700462	57	0.0117792934179306	1661	0.343252748250961	1762	0.364124804735184	NA	NA	NA	NA	NA	NA	NA	NA	NA	NA	NA	NA	NA	NA	NA	NA	NA	NA	NA	NA	NA	NA		NA	NA	NA	NA
6001432502	14000US06001432502	Census Tract 4325.02, Alameda County, California	Census Tract 4325.02	819968	0	1466	1	78.6900024414062	63342	25910	14166.51953125	4485	1046	0.233221843838692	554	0.123522855341434	52	0.0115942033007741	1709	0.381047934293747	1443	0.321739137172699	NA	NA	NA	NA	NA	NA	NA	NA	NA	NA	NA	NA	NA	NA	NA	NA	NA	NA	NA	NA	NA	NA		NA	NA	NA	NA
6001432600	14000US06001432600	Census Tract 4326, Alameda County, California	Census Tract 4326	1673454	0	3073	1	87.620002746582	56071	26268	10589.2900390625	6842	2529	0.369628757238388	1372	0.200526162981987	58	0.00847705267369747	1362	0.19906459748745	2068	0.302250802516937	NA	NA	NA	NA	NA	NA	NA	NA	NA	NA	NA	NA	NA	NA	NA	NA	NA	NA	NA	NA	NA	NA		NA	NA	NA	NA
6001432700	14000US06001432700	Census Tract 4327, Alameda County, California	Census Tract 4327	828606	0	1080	1	82.4400024414062	84784	41458	7745.52685546875	2478	1423	0.574253439903259	249	0.100484259426594	20	0.00807102490216494	413	0.16666667163372	526	0.212267965078354	NA	NA	NA	NA	NA	NA	NA	NA	NA	NA	NA	NA	NA	NA	NA	NA	NA	NA	NA	NA	NA	NA		NA	NA	NA	NA
6001432800	14000US06001432800	Census Tract 4328, Alameda County, California	Census Tract 4328	3661599	0	1497	1	90.1500015258789	82639	43722	2637.6630859375	3729	1886	0.505765616893768	450	0.120675787329674	19	0.00509520014747977	807	0.216411903500557	766	0.20541700720787	NA	NA	NA	NA	NA	NA	NA	NA	NA	NA	NA	NA	NA	NA	NA	NA	NA	NA	NA	NA	NA	NA		NA	NA	NA	NA
6001433000	14000US06001433000	Census Tract 4330, Alameda County, California	Census Tract 4330	1323537	0	1478	1	81.2900009155273	70795	30421	7498.72119140625	3832	1789	0.46685802936554	330	0.0861169099807739	23	0.00600208807736635	903	0.235647186636925	1086	0.283402919769287	NA	NA	NA	NA	NA	NA	NA	NA	NA	NA	NA	NA	NA	NA	NA	NA	NA	NA	NA	NA	NA	NA		NA	NA	NA	NA
6001433102	14000US06001433102	Census Tract 4331.02, Alameda County, California	Census Tract 4331.02	1433093	0	1386	1	72.9100036621094	67991	26153	7209.2060546875	3989	1322	0.331411391496658	392	0.0982702448964119	21	0.00526447687298059	1487	0.372775137424469	1141	0.286036610603333	NA	NA	NA	NA	NA	NA	NA	NA	NA	NA	NA	NA	NA	NA	NA	NA	NA	NA	NA	NA	NA	NA		NA	NA	NA	NA
6001433103	14000US06001433103	Census Tract 4331.03, Alameda County, California	Census Tract 4331.03	691239	0	1547	1	69.4899978637695	44927	19964	13226.48046875	3530	921	0.260906517505646	898	0.254390925168991	42	0.0118980165570974	581	0.164589241147041	1409	0.399150133132935	NA	NA	NA	NA	NA	NA	NA	NA	NA	NA	NA	NA	NA	NA	NA	NA	NA	NA	NA	NA	NA	NA		NA	NA	NA	NA
6001433104	14000US06001433104	Census Tract 4331.04, Alameda County, California	Census Tract 4331.04	1053445	0	1903	1	87.4800033569336	42393	30842	9244.2939453125	3760	1408	0.374468088150024	885	0.235372334718704	35	0.00930851139128208	522	0.138829782605171	1244	0.330851078033447	NA	NA	NA	NA	NA	NA	NA	NA	NA	NA	NA	NA	NA	NA	NA	NA	NA	NA	NA	NA	NA	NA		NA	NA	NA	NA
6001433200	14000US06001433200	Census Tract 4332, Alameda County, California	Census Tract 4332	3174900	0	2843	1	83.6800003051758	51868	25514	5626.365234375	6897	2304	0.334058284759521	1100	0.159489631652832	36	0.00521966116502881	2335	0.338552981615067	1580	0.229085102677345	NA	NA	NA	NA	NA	NA	NA	NA	NA	NA	NA	NA	NA	NA	NA	NA	NA	NA	NA	NA	NA	NA		NA	NA	NA	NA
6001433300	14000US06001433300	Census Tract 4333, Alameda County, California	Census Tract 4333	2455576	0	2240	1	82.2200012207031	58496	25369	7208.076171875	6834	2655	0.388498693704605	264	0.0386303775012493	46	0.00673105102032423	2711	0.396692991256714	1707	0.249780505895615	NA	NA	NA	NA	NA	NA	NA	NA	NA	NA	NA	NA	NA	NA	NA	NA	NA	NA	NA	NA	NA	NA		NA	NA	NA	NA
6001433400	14000US06001433400	Census Tract 4334, Alameda County, California	Census Tract 4334	5474772	2188973	2333	1	85.9499969482422	81510	34239	2982.75	6305	1723	0.273275166749954	650	0.103092782199383	29	0.00459952419623733	3290	0.521808087825775	726	0.115146711468697	NA	NA	NA	NA	NA	NA	NA	NA	NA	NA	NA	NA	NA	NA	NA	NA	NA	NA	NA	NA	NA	NA		NA	NA	NA	NA
6001433500	14000US06001433500	Census Tract 4335, Alameda County, California	Census Tract 4335	1234823	0	1425	1	82.4199981689453	82629	26188	9128.1328125	4352	1833	0.421185672283173	180	0.041360292583704	50	0.0114889713004231	1602	0.368106603622437	1051	0.241498157382011	NA	NA	NA	NA	NA	NA	NA	NA	NA	NA	NA	NA	NA	NA	NA	NA	NA	NA	NA	NA	NA	NA		NA	NA	NA	NA
6001433600	14000US06001433600	Census Tract 4336, Alameda County, California	Census Tract 4336	1579636	0	2164	1	76.9499969482422	61910	25946	9801.5927734375	5978	2049	0.342756778001785	569	0.0951823368668556	29	0.0048511209897697	2308	0.386082291603088	1394	0.233188360929489	NA	NA	NA	NA	NA	NA	NA	NA	NA	NA	NA	NA	NA	NA	NA	NA	NA	NA	NA	NA	NA	NA		NA	NA	NA	NA
6001433700	14000US06001433700	Census Tract 4337, Alameda County, California	Census Tract 4337	1316778	0	1076	1	78.5999984741211	59448	23075	6258.7177734375	3182	1324	0.41609051823616	375	0.117850407958031	56	0.017598994076252	463	0.145505964756012	1451	0.456002503633499	NA	NA	NA	NA	NA	NA	NA	NA	NA	NA	NA	NA	NA	NA	NA	NA	NA	NA	NA	NA	NA	NA		NA	NA	NA	NA
6001433800	14000US06001433800	Census Tract 4338, Alameda County, California	Census Tract 4338	1600719	0	2573	1	82.7799987792969	53156	21237	11923.16015625	7369	2001	0.271542936563492	1192	0.161758720874786	64	0.0086850319057703	2081	0.282399237155914	2612	0.354457855224609	NA	NA	NA	NA	NA	NA	NA	NA	NA	NA	NA	NA	NA	NA	NA	NA	NA	NA	NA	NA	NA	NA		NA	NA	NA	NA
6001433900	14000US06001433900	Census Tract 4339, Alameda County, California	Census Tract 4339	816478	0	2352	1	70.8099975585938	39893	16216	20933	6599	1750	0.265191704034805	1835	0.278072446584702	71	0.0107592055574059	774	0.117290496826172	3128	0.474011212587357	NA	NA	NA	NA	NA	NA	NA	NA	NA	NA	NA	NA	NA	NA	NA	NA	NA	NA	NA	NA	NA	NA		NA	NA	NA	NA
6001434000	14000US06001434000	Census Tract 4340, Alameda County, California	Census Tract 4340	1205972	0	1795	1	64.5100021362305	41250	18166	10489.0498046875	4884	1653	0.338452100753784	894	0.18304668366909	41	0.00839475821703672	740	0.151515156030655	2236	0.45782145857811	NA	NA	NA	NA	NA	NA	NA	NA	NA	NA	NA	NA	NA	NA	NA	NA	NA	NA	NA	NA	NA	NA		NA	NA	NA	NA
6001435102	14000US06001435102	Census Tract 4351.02, Alameda County, California	Census Tract 4351.02	4274559	0	1648	1	94.3600006103516	103802	39385	3137.99609375	5179	2235	0.4315505027771	908	0.17532342672348	17	0.00328248692676425	1262	0.243676379323006	791	0.152732193470001	NA	NA	NA	NA	NA	NA	NA	NA	NA	NA	NA	NA	NA	NA	NA	NA	NA	NA	NA	NA	NA	NA		NA	NA	NA	NA
6001435103	14000US06001435103	Census Tract 4351.03, Alameda County, California	Census Tract 4351.03	51492700	0	2130	0.938967108726501	92.6100006103516	145977	54384	322.059112548828	6403	2789	0.435577064752579	507	0.0791816338896751	31	0.00484148086979985	2431	0.379665791988373	781	0.12197407335043	NA	NA	NA	NA	NA	NA	NA	NA	NA	NA	NA	NA	NA	NA	NA	NA	NA	NA	NA	NA	NA	NA		NA	NA	NA	NA
6001435104	14000US06001435104	Census Tract 4351.04, Alameda County, California	Census Tract 4351.04	7174354	0	2096	1	80.5299987792969	57948	24289	1883.01000976562	5216	1410	0.27032208442688	1035	0.19842791557312	27	0.00517637981101871	1116	0.21395705640316	1872	0.358895719051361	NA	NA	NA	NA	NA	NA	NA	NA	NA	NA	NA	NA	NA	NA	NA	NA	NA	NA	NA	NA	NA	NA		NA	NA	NA	NA
6001435200	14000US06001435200	Census Tract 4352, Alameda County, California	Census Tract 4352	2266078	61590	1429	1	92.0299987792969	83066	32611	4731.76611328125	4140	1616	0.390338152647018	1071	0.258695662021637	23	0.00555555615574121	662	0.15990337729454	909	0.219565212726593	NA	NA	NA	NA	NA	NA	NA	NA	NA	NA	NA	NA	NA	NA	NA	NA	NA	NA	NA	NA	NA	NA		NA	NA	NA	NA
6001435300	14000US06001435300	Census Tract 4353, Alameda County, California	Census Tract 4353	1288755	0	1738	1	84.6500015258789	63085	26242	9001.3662109375	4479	1709	0.381558388471603	1046	0.233534276485443	52	0.0116097340360284	530	0.118329986929893	1439	0.3212770819664	NA	NA	NA	NA	NA	NA	NA	NA	NA	NA	NA	NA	NA	NA	NA	NA	NA	NA	NA	NA	NA	NA		NA	NA	NA	NA
6001435400	14000US06001435400	Census Tract 4354, Alameda County, California	Census Tract 4354	1328748	0	2161	1	83.0599975585938	51376	30726	8777.2216796875	4503	1686	0.374417066574097	910	0.202087491750717	59	0.0131023759022355	687	0.152564957737923	1489	0.330668449401855	NA	NA	NA	NA	NA	NA	NA	NA	NA	NA	NA	NA	NA	NA	NA	NA	NA	NA	NA	NA	NA	NA		NA	NA	NA	NA
6001435500	14000US06001435500	Census Tract 4355, Alameda County, California	Census Tract 4355	1012329	0	1515	1	73.3499984741211	45912	23066	9530.20703125	3725	1509	0.405100673437119	504	0.135302007198334	104	0.0279194638133049	386	0.103624157607555	1558	0.418255031108856	NA	NA	NA	NA	NA	NA	NA	NA	NA	NA	NA	NA	NA	NA	NA	NA	NA	NA	NA	NA	NA	NA		NA	NA	NA	NA
6001435601	14000US06001435601	Census Tract 4356.01, Alameda County, California	Census Tract 4356.01	945541	0	1611	1	63.560001373291	41615	18787	13427.3603515625	4902	1940	0.395756840705872	633	0.129130974411964	70	0.01427988614887	367	0.0748673975467682	2819	0.575071394443512	NA	NA	NA	NA	NA	NA	NA	NA	NA	NA	NA	NA	NA	NA	NA	NA	NA	NA	NA	NA	NA	NA		NA	NA	NA	NA
6001435602	14000US06001435602	Census Tract 4356.02, Alameda County, California	Census Tract 4356.02	1143696	0	1746	1	74.0699996948242	54701	20663	12067.9296875	5329	2437	0.457309067249298	552	0.103584162890911	60	0.0112591478973627	516	0.0968286693096161	2797	0.524863958358765	NA	NA	NA	NA	NA	NA	NA	NA	NA	NA	NA	NA	NA	NA	NA	NA	NA	NA	NA	NA	NA	NA		NA	NA	NA	NA
6001435700	14000US06001435700	Census Tract 4357, Alameda County, California	Census Tract 4357	1325907	0	1527	1	80.2300033569336	75056	27235	8973.78515625	4594	2064	0.44928166270256	370	0.0805398374795914	35	0.00761863309890032	762	0.165868520736694	2069	0.450370043516159	NA	NA	NA	NA	NA	NA	NA	NA	NA	NA	NA	NA	NA	NA	NA	NA	NA	NA	NA	NA	NA	NA		NA	NA	NA	NA
6001435800	14000US06001435800	Census Tract 4358, Alameda County, California	Census Tract 4358	1304875	0	1666	1	81.9899978637695	63867	24941	10682.490234375	5382	2356	0.43775549530983	256	0.0475659593939781	50	0.00929022673517466	1276	0.237086579203606	2039	0.378855437040329	NA	NA	NA	NA	NA	NA	NA	NA	NA	NA	NA	NA	NA	NA	NA	NA	NA	NA	NA	NA	NA	NA		NA	NA	NA	NA
6001435900	14000US06001435900	Census Tract 4359, Alameda County, California	Census Tract 4359	2411345	17052	1696	1	79.1399993896484	75000	27490	5448.830078125	5073	2471	0.4870885014534	241	0.0475064069032669	30	0.00591366086155176	1393	0.274590969085693	1439	0.283658593893051	NA	NA	NA	NA	NA	NA	NA	NA	NA	NA	NA	NA	NA	NA	NA	NA	NA	NA	NA	NA	NA	NA		NA	NA	NA	NA
6001436000	14000US06001436000	Census Tract 4360, Alameda County, California	Census Tract 4360	1314438	0	1474	1	82.9000015258789	76845	27248	8979.1796875	4557	2460	0.539828836917877	146	0.0320386216044426	65	0.0142637696117163	745	0.163484752178192	1827	0.400921672582626	NA	NA	NA	NA	NA	NA	NA	NA	NA	NA	NA	NA	NA	NA	NA	NA	NA	NA	NA	NA	NA	NA		NA	NA	NA	NA
6001436100	14000US06001436100	Census Tract 4361, Alameda County, California	Census Tract 4361	1248056	0	1800	1	84.2099990844727	59856	23666	10917.7197265625	5261	2277	0.432807445526123	301	0.0572134591639042	58	0.0110245198011398	1154	0.219349935650826	2111	0.401254504919052	NA	NA	NA	NA	NA	NA	NA	NA	NA	NA	NA	NA	NA	NA	NA	NA	NA	NA	NA	NA	NA	NA		NA	NA	NA	NA
6001436200	14000US06001436200	Census Tract 4362, Alameda County, California	Census Tract 4362	644501	0	1287	1	70.6699981689453	41734	16653	15379.16015625	3827	1469	0.383851587772369	612	0.159916386008263	27	0.00705513497814536	327	0.0854455158114433	2068	0.540371060371399	NA	NA	NA	NA	NA	NA	NA	NA	NA	NA	NA	NA	NA	NA	NA	NA	NA	NA	NA	NA	NA	NA		NA	NA	NA	NA
6001436300	14000US06001436300	Census Tract 4363, Alameda County, California	Census Tract 4363	1831138	0	2290	1	72.0599975585938	54901	21789	10083.3603515625	7129	2325	0.32613268494606	984	0.138027772307396	75	0.0105204097926617	964	0.13522233068943	4016	0.563332855701447	NA	NA	NA	NA	NA	NA	NA	NA	NA	NA	NA	NA	NA	NA	NA	NA	NA	NA	NA	NA	NA	NA		NA	NA	NA	NA
6001436401	14000US06001436401	Census Tract 4364.01, Alameda County, California	Census Tract 4364.01	3116600	0	3042	1	87.0199966430664	73988	33584	5852.11279296875	7042	3357	0.47671115398407	1080	0.153365522623062	67	0.00951434299349785	888	0.126100540161133	2014	0.285998284816742	NA	NA	NA	NA	NA	NA	NA	NA	NA	NA	NA	NA	NA	NA	NA	NA	NA	NA	NA	NA	NA	NA		NA	NA	NA	NA
6001436402	14000US06001436402	Census Tract 4364.02, Alameda County, California	Census Tract 4364.02	4262742	0	1051	1	92.2699966430664	114107	48106	1590.66394042969	2618	1570	0.599694430828094	337	0.128724217414856	24	0.00916730333119631	348	0.132925897836685	436	0.166539341211319	NA	NA	NA	NA	NA	NA	NA	NA	NA	NA	NA	NA	NA	NA	NA	NA	NA	NA	NA	NA	NA	NA		NA	NA	NA	NA
6001436500	14000US06001436500	Census Tract 4365, Alameda County, California	Census Tract 4365	1915270	0	1843	1	83.9899978637695	52319	25235	6197.51513671875	4583	1439	0.313986480236053	824	0.179794892668724	38	0.00829151179641485	951	0.207506000995636	1669	0.364171952009201	NA	NA	NA	NA	NA	NA	NA	NA	NA	NA	NA	NA	NA	NA	NA	NA	NA	NA	NA	NA	NA	NA		NA	NA	NA	NA
6001436601	14000US06001436601	Census Tract 4366.01, Alameda County, California	Census Tract 4366.01	1086049	0	1937	1	71.7699966430664	55908	17690	14525.7001953125	6091	2455	0.403053671121597	768	0.126087665557861	47	0.00771630322560668	667	0.109505824744701	3501	0.574782490730286	NA	NA	NA	NA	NA	NA	NA	NA	NA	NA	NA	NA	NA	NA	NA	NA	NA	NA	NA	NA	NA	NA		NA	NA	NA	NA
6001436602	14000US06001436602	Census Tract 4366.02, Alameda County, California	Census Tract 4366.02	892655	0	1718	1	80.0999984741211	45662	21076	13262.5	4571	1376	0.301028221845627	775	0.169547140598297	31	0.00678188586607575	910	0.199081167578697	2026	0.443229049444199	NA	NA	NA	NA	NA	NA	NA	NA	NA	NA	NA	NA	NA	NA	NA	NA	NA	NA	NA	NA	NA	NA		NA	NA	NA	NA
6001436700	14000US06001436700	Census Tract 4367, Alameda County, California	Census Tract 4367	798266	0	1050	1	77.8300018310547	67167	21986	10655	3284	1243	0.378501832485199	291	0.0886114463210106	28	0.00852618832141161	510	0.155298411846161	1909	0.581303298473358	NA	NA	NA	NA	NA	NA	NA	NA	NA	NA	NA	NA	NA	NA	NA	NA	NA	NA	NA	NA	NA	NA		NA	NA	NA	NA
6001436800	14000US06001436800	Census Tract 4368, Alameda County, California	Census Tract 4368	1025365	0	1366	1	86.4700012207031	62708	27009	10171.8701171875	4027	1515	0.376210570335388	568	0.141047924757004	42	0.0104296002537012	742	0.18425627052784	1811	0.449714422225952	NA	NA	NA	NA	NA	NA	NA	NA	NA	NA	NA	NA	NA	NA	NA	NA	NA	NA	NA	NA	NA	NA		NA	NA	NA	NA
6001436900	14000US06001436900	Census Tract 4369, Alameda County, California	Census Tract 4369	1207024	0	1926	1	68.6900024414062	52827	18236	14428.1103515625	6724	2686	0.39946460723877	543	0.0807555019855499	96	0.0142772160470486	873	0.129833430051804	4203	0.62507438659668	NA	NA	NA	NA	NA	NA	NA	NA	NA	NA	NA	NA	NA	NA	NA	NA	NA	NA	NA	NA	NA	NA		NA	NA	NA	NA
6001437000	14000US06001437000	Census Tract 4370, Alameda County, California	Census Tract 4370	1593096	0	1269	1	87.5599975585938	66563	30988	5646.255859375	3473	1222	0.35185718536377	330	0.0950187146663666	55	0.0158364530652761	877	0.252519428730011	1099	0.316441118717194	NA	NA	NA	NA	NA	NA	NA	NA	NA	NA	NA	NA	NA	NA	NA	NA	NA	NA	NA	NA	NA	NA		NA	NA	NA	NA
6001437101	14000US06001437101	Census Tract 4371.01, Alameda County, California	Census Tract 4371.01	48854999	7227925	1880	1	85.9400024414062	97453	35344	341.832794189453	6448	1356	0.210297763347626	409	0.063430517911911	36	0.00558312702924013	3268	0.506823837757111	1448	0.224565759301186	NA	NA	NA	NA	NA	NA	NA	NA	NA	NA	NA	NA	NA	NA	NA	NA	NA	NA	NA	NA	NA	NA		NA	NA	NA	NA
6001437102	14000US06001437102	Census Tract 4371.02, Alameda County, California	Census Tract 4371.02	870006	0	1465	1	82.8899993896484	64219	24999	12655.1298828125	4251	1010	0.237591162323952	429	0.100917428731918	38	0.00893907342106104	1656	0.389555394649506	1350	0.317572325468063	NA	NA	NA	NA	NA	NA	NA	NA	NA	NA	NA	NA	NA	NA	NA	NA	NA	NA	NA	NA	NA	NA		NA	NA	NA	NA
6001437200	14000US06001437200	Census Tract 4372, Alameda County, California	Census Tract 4372	2554603	0	2435	1	85.4100036621094	56705	28914	6848.56689453125	6755	2255	0.333826780319214	848	0.125536635518074	126	0.0186528507620096	2110	0.312361210584641	1833	0.271354556083679	NA	NA	NA	NA	NA	NA	NA	NA	NA	NA	NA	NA	NA	NA	NA	NA	NA	NA	NA	NA	NA	NA		NA	NA	NA	NA
6001437300	14000US06001437300	Census Tract 4373, Alameda County, California	Census Tract 4373	1032018	0	943	1	85.6999969482422	58092	25236	7807.47314453125	3111	954	0.306653797626495	440	0.141433626413345	25	0.00803600065410137	743	0.238829955458641	1101	0.353905498981476	NA	NA	NA	NA	NA	NA	NA	NA	NA	NA	NA	NA	NA	NA	NA	NA	NA	NA	NA	NA	NA	NA		NA	NA	NA	NA
6001437400	14000US06001437400	Census Tract 4374, Alameda County, California	Census Tract 4374	860214	0	954	1	74.1999969482422	73506	24892	10261.0302734375	3408	1346	0.394953042268753	172	0.050469484180212	41	0.012030515819788	506	0.148474171757698	1902	0.558098614215851	NA	NA	NA	NA	NA	NA	NA	NA	NA	NA	NA	NA	NA	NA	NA	NA	NA	NA	NA	NA	NA	NA		NA	NA	NA	NA
6001437500	14000US06001437500	Census Tract 4375, Alameda County, California	Census Tract 4375	633478	0	1189	1	67.9800033569336	44051	14882	18512.8203125	4528	1559	0.344302117824554	411	0.0907685533165932	33	0.00728798611089587	480	0.106007069349289	2705	0.597393989562988	NA	NA	NA	NA	NA	NA	NA	NA	NA	NA	NA	NA	NA	NA	NA	NA	NA	NA	NA	NA	NA	NA		NA	NA	NA	NA
6001437600	14000US06001437600	Census Tract 4376, Alameda County, California	Census Tract 4376	819051	0	940	1	61.5299987792969	64648	19155	10172.740234375	3217	1205	0.374572575092316	283	0.0879701599478722	23	0.00714951800182462	695	0.216039791703224	1402	0.435809761285782	NA	NA	NA	NA	NA	NA	NA	NA	NA	NA	NA	NA	NA	NA	NA	NA	NA	NA	NA	NA	NA	NA		NA	NA	NA	NA
6001437701	14000US06001437701	Census Tract 4377.01, Alameda County, California	Census Tract 4377.01	484105	0	1107	1	67.5999984741211	44802	14205	19522.349609375	3649	824	0.225815296173096	589	0.161414086818695	37	0.0101397642865777	362	0.0992052629590034	2023	0.554398477077484	NA	NA	NA	NA	NA	NA	NA	NA	NA	NA	NA	NA	NA	NA	NA	NA	NA	NA	NA	NA	NA	NA		NA	NA	NA	NA
6001437702	14000US06001437702	Census Tract 4377.02, Alameda County, California	Census Tract 4377.02	371488	0	1111	1	62.0800018310547	38775	10644	29672.529296875	4256	1059	0.248825192451477	371	0.0871710553765297	53	0.0124530084431171	371	0.0871710553765297	2971	0.698073327541351	NA	NA	NA	NA	NA	NA	NA	NA	NA	NA	NA	NA	NA	NA	NA	NA	NA	NA	NA	NA	NA	NA		NA	NA	NA	NA
6001437800	14000US06001437800	Census Tract 4378, Alameda County, California	Census Tract 4378	1276296	0	1393	1	80.1600036621094	82260	26690	9377.3974609375	4621	1363	0.294957786798477	388	0.0839645117521286	40	0.00865613482892513	1307	0.282839208841324	1739	0.376325458288193	NA	NA	NA	NA	NA	NA	NA	NA	NA	NA	NA	NA	NA	NA	NA	NA	NA	NA	NA	NA	NA	NA		NA	NA	NA	NA
6001437900	14000US06001437900	Census Tract 4379, Alameda County, California	Census Tract 4379	673610	0	708	1	73.0699996948242	52750	20844	8989.462890625	2338	793	0.339178770780563	164	0.070145420730114	29	0.0124037638306618	301	0.128742516040802	1407	0.601796388626099	NA	NA	NA	NA	NA	NA	NA	NA	NA	NA	NA	NA	NA	NA	NA	NA	NA	NA	NA	NA	NA	NA		NA	NA	NA	NA
6001438000	14000US06001438000	Census Tract 4380, Alameda County, California	Census Tract 4380	2422520	0	1124	1	84.8899993896484	72614	28970	3509.95288085938	3283	1535	0.467560172080994	292	0.0889430418610573	33	0.0100517822429538	683	0.208041429519653	1075	0.327444404363632	NA	NA	NA	NA	NA	NA	NA	NA	NA	NA	NA	NA	NA	NA	NA	NA	NA	NA	NA	NA	NA	NA		NA	NA	NA	NA
6001438100	14000US06001438100	Census Tract 4381, Alameda County, California	Census Tract 4381	2007039	0	2185	1	82.0999984741211	85844	27787	9904.220703125	7675	2616	0.34084689617157	642	0.0836482048034668	66	0.0085993492975831	1735	0.226058632135391	3396	0.442475557327271	NA	NA	NA	NA	NA	NA	NA	NA	NA	NA	NA	NA	NA	NA	NA	NA	NA	NA	NA	NA	NA	NA		NA	NA	NA	NA
6001438201	14000US06001438201	Census Tract 4382.01, Alameda County, California	Census Tract 4382.01	990041	0	1245	1	70.5100021362305	59063	19578	11876.830078125	4540	1641	0.361453741788864	304	0.0669603496789932	31	0.00682819401845336	889	0.195814982056618	2337	0.514757692813873	NA	NA	NA	NA	NA	NA	NA	NA	NA	NA	NA	NA	NA	NA	NA	NA	NA	NA	NA	NA	NA	NA		NA	NA	NA	NA
6001438203	14000US06001438203	Census Tract 4382.03, Alameda County, California	Census Tract 4382.03	5282083	0	1263	1	75.3000030517578	74053	28511	1922.11206054688	3920	1101	0.280867338180542	265	0.0676020383834839	20	0.00510204117745161	1644	0.419387757778168	980	0.25	NA	NA	NA	NA	NA	NA	NA	NA	NA	NA	NA	NA	NA	NA	NA	NA	NA	NA	NA	NA	NA	NA		NA	NA	NA	NA
6001438204	14000US06001438204	Census Tract 4382.04, Alameda County, California	Census Tract 4382.04	1490070	0	1925	1	84.0599975585938	57303	28085	9330.4716796875	5368	1735	0.32321161031723	480	0.0894187763333321	43	0.00801043212413788	1663	0.309798806905746	1558	0.290238440036774	NA	NA	NA	NA	NA	NA	NA	NA	NA	NA	NA	NA	NA	NA	NA	NA	NA	NA	NA	NA	NA	NA		NA	NA	NA	NA
6001438300	14000US06001438300	Census Tract 4383, Alameda County, California	Census Tract 4383	855995	0	924	1	79.6100006103516	73506	20331	11288.900390625	3731	1033	0.276869475841522	286	0.0766550526022911	36	0.00964888837188482	1111	0.297775387763977	1654	0.443312793970108	NA	NA	NA	NA	NA	NA	NA	NA	NA	NA	NA	NA	NA	NA	NA	NA	NA	NA	NA	NA	NA	NA		NA	NA	NA	NA
6001438400	14000US06001438400	Census Tract 4384, Alameda County, California	Census Tract 4384	1723690	0	746	1	79.75	75990	26897	3502.52197265625	2331	901	0.386529386043549	143	0.061347059905529	19	0.00815100781619549	725	0.311025321483612	762	0.326898336410522	NA	NA	NA	NA	NA	NA	NA	NA	NA	NA	NA	NA	NA	NA	NA	NA	NA	NA	NA	NA	NA	NA		NA	NA	NA	NA
6001440100	14000US06001440100	Census Tract 4401, Alameda County, California	Census Tract 4401	27751537	0	1027	0.975657224655151	91.620002746582	65000	30895	215.587097167969	2310	974	0.421645015478134	221	0.0956709980964661	11	0.00476190494373441	767	0.33203461766243	379	0.164069265127182	NA	NA	NA	NA	NA	NA	NA	NA	NA	NA	NA	NA	NA	NA	NA	NA	NA	NA	NA	NA	NA	NA		NA	NA	NA	NA
6001440200	14000US06001440200	Census Tract 4402, Alameda County, California	Census Tract 4402	1160011	0	1492	1	72.5	59464	18789	13371.7998046875	5989	2369	0.395558536052704	248	0.0414092503488064	62	0.0103523125872016	845	0.141092002391815	4448	0.742694914340973	NA	NA	NA	NA	NA	NA	NA	NA	NA	NA	NA	NA	NA	NA	NA	NA	NA	NA	NA	NA	NA	NA		NA	NA	NA	NA
6001440301	14000US06001440301	Census Tract 4403.01, Alameda County, California	Census Tract 4403.01	4279533	0	2195	1	81.2300033569336	52917	22741	4425.248046875	7312	2221	0.303747266530991	446	0.0609956234693527	38	0.00519693689420819	2672	0.365426689386368	2522	0.344912469387054	NA	NA	NA	NA	NA	NA	NA	NA	NA	NA	NA	NA	NA	NA	NA	NA	NA	NA	NA	NA	NA	NA		NA	NA	NA	NA
6001440304	14000US06001440304	Census Tract 4403.04, Alameda County, California	Census Tract 4403.04	978636	0	1316	1	84.7200012207031	84444	26706	12369.8701171875	4674	804	0.172015398740768	301	0.0643988028168678	28	0.00599058577790856	2919	0.624518632888794	599	0.128155753016472	NA	NA	NA	NA	NA	NA	NA	NA	NA	NA	NA	NA	NA	NA	NA	NA	NA	NA	NA	NA	NA	NA		NA	NA	NA	NA
6001440305	14000US06001440305	Census Tract 4403.05, Alameda County, California	Census Tract 4403.05	928522	0	1023	1	89.8399963378906	94096	29900	10831.1103515625	3883	860	0.22147823870182	320	0.0824105069041252	10	0.00257532810792327	2057	0.529745042324066	629	0.161988154053688	NA	NA	NA	NA	NA	NA	NA	NA	NA	NA	NA	NA	NA	NA	NA	NA	NA	NA	NA	NA	NA	NA		NA	NA	NA	NA
6001440306	14000US06001440306	Census Tract 4403.06, Alameda County, California	Census Tract 4403.06	674201	0	1036	1	80.8899993896484	79306	26289	14755.4599609375	3841	464	0.120801873505116	356	0.09268419444561	16	0.00416558189317584	2497	0.650091111660004	423	0.110127568244934	NA	NA	NA	NA	NA	NA	NA	NA	NA	NA	NA	NA	NA	NA	NA	NA	NA	NA	NA	NA	NA	NA		NA	NA	NA	NA
6001440307	14000US06001440307	Census Tract 4403.07, Alameda County, California	Census Tract 4403.07	1405902	0	1626	1	85.9300003051758	51364	29783	7772.34814453125	4219	1534	0.363593280315399	314	0.074425220489502	20	0.00474045984447002	1738	0.411945968866348	877	0.207869157195091	NA	NA	NA	NA	NA	NA	NA	NA	NA	NA	NA	NA	NA	NA	NA	NA	NA	NA	NA	NA	NA	NA		NA	NA	NA	NA
6001440308	14000US06001440308	Census Tract 4403.08, Alameda County, California	Census Tract 4403.08	1843807	0	2019	1	86.8499984741211	61830	28236	8263.8251953125	5883	1712	0.291007995605469	302	0.0513343513011932	26	0.00441951397806406	2454	0.41713410615921	1899	0.322794497013092	NA	NA	NA	NA	NA	NA	NA	NA	NA	NA	NA	NA	NA	NA	NA	NA	NA	NA	NA	NA	NA	NA		NA	NA	NA	NA
6001440331	14000US06001440331	Census Tract 4403.31, Alameda County, California	Census Tract 4403.31	1859189	0	942	1	84.0199966430664	69063	22388	4464.8017578125	3205	534	0.166614666581154	247	0.0770670846104622	20	0.00624025007709861	1805	0.563182532787323	591	0.184399381279945	NA	NA	NA	NA	NA	NA	NA	NA	NA	NA	NA	NA	NA	NA	NA	NA	NA	NA	NA	NA	NA	NA		NA	NA	NA	NA
6001440332	14000US06001440332	Census Tract 4403.32, Alameda County, California	Census Tract 4403.32	2464731	0	872	1	93.0800018310547	177935	45274	3478.212890625	3310	364	0.109969787299633	126	0.0380664654076099	2	0.000604229979217052	2548	0.769788503646851	207	0.0625377669930458	NA	NA	NA	NA	NA	NA	NA	NA	NA	NA	NA	NA	NA	NA	NA	NA	NA	NA	NA	NA	NA	NA		NA	NA	NA	NA
6001440333	14000US06001440333	Census Tract 4403.33, Alameda County, California	Census Tract 4403.33	2512242	0	828	1	89.4800033569336	104345	36198	2926.85791015625	2839	361	0.12715744972229	165	0.0581190548837185	3	0.00105671002529562	2032	0.715744972229004	224	0.0789010226726532	NA	NA	NA	NA	NA	NA	NA	NA	NA	NA	NA	NA	NA	NA	NA	NA	NA	NA	NA	NA	NA	NA		NA	NA	NA	NA
6001440334	14000US06001440334	Census Tract 4403.34, Alameda County, California	Census Tract 4403.34	1024273	0	1070	1	88.4499969482422	109167	26918	10154.900390625	4016	839	0.208914339542389	302	0.0751992017030716	13	0.00323705188930035	2244	0.558764934539795	657	0.163595616817474	NA	NA	NA	NA	NA	NA	NA	NA	NA	NA	NA	NA	NA	NA	NA	NA	NA	NA	NA	NA	NA	NA		NA	NA	NA	NA
6001440335	14000US06001440335	Census Tract 4403.35, Alameda County, California	Census Tract 4403.35	2005295	0	2225	1	95.0699996948242	122262	41655	8390.068359375	6496	946	0.145628079771996	321	0.0494150258600712	9	0.00138546794187278	4486	0.690578818321228	551	0.0848214253783226	NA	NA	NA	NA	NA	NA	NA	NA	NA	NA	NA	NA	NA	NA	NA	NA	NA	NA	NA	NA	NA	NA		NA	NA	NA	NA
6001440336	14000US06001440336	Census Tract 4403.36, Alameda County, California	Census Tract 4403.36	1141556	0	1480	1	84.1900024414062	70195	24688	10116.6796875	4459	1267	0.284144431352615	362	0.0811841189861298	42	0.00941915158182383	1966	0.440906047821045	1065	0.238842785358429	NA	NA	NA	NA	NA	NA	NA	NA	NA	NA	NA	NA	NA	NA	NA	NA	NA	NA	NA	NA	NA	NA		NA	NA	NA	NA
6001441100	14000US06001441100	Census Tract 4411, Alameda County, California	Census Tract 4411	15151159	0	1728	0.971643507480621	92.6999969482422	84841	41522	736.423400878906	4308	2498	0.579851448535919	142	0.0329619310796261	36	0.00835654605180025	1115	0.258820801973343	728	0.168987929821014	NA	NA	NA	NA	NA	NA	NA	NA	NA	NA	NA	NA	NA	NA	NA	NA	NA	NA	NA	NA	NA	NA		NA	NA	NA	NA
6001441200	14000US06001441200	Census Tract 4412, Alameda County, California	Census Tract 4412	3241560	11692	2641	1	91.4199981689453	104758	39785	5445.94482421875	6816	3527	0.517458915710449	177	0.0259683094918728	37	0.00542840408161283	2203	0.323210090398788	1135	0.166519954800606	NA	NA	NA	NA	NA	NA	NA	NA	NA	NA	NA	NA	NA	NA	NA	NA	NA	NA	NA	NA	NA	NA		NA	NA	NA	NA
6001441301	14000US06001441301	Census Tract 4413.01, Alameda County, California	Census Tract 4413.01	3293451	0	1199	1	98.1399993896484	119375	52374	2499.98291015625	3179	954	0.300094366073608	137	0.0430953130125999	10	0.00314564304426312	1713	0.538848698139191	305	0.0959421172738075	NA	NA	NA	NA	NA	NA	NA	NA	NA	NA	NA	NA	NA	NA	NA	NA	NA	NA	NA	NA	NA	NA		NA	NA	NA	NA
6001441302	14000US06001441302	Census Tract 4413.02, Alameda County, California	Census Tract 4413.02	1994668	0	1855	1	88.1800003051758	102969	39416	7210.32421875	5553	2259	0.406807124614716	211	0.037997480481863	19	0.00342157389968634	2238	0.403025388717651	858	0.154511079192162	NA	NA	NA	NA	NA	NA	NA	NA	NA	NA	NA	NA	NA	NA	NA	NA	NA	NA	NA	NA	NA	NA		NA	NA	NA	NA
6001441401	14000US06001441401	Census Tract 4414.01, Alameda County, California	Census Tract 4414.01	1888786	0	2346	1	91.5199966430664	96929	42645	9504.09765625	6931	2100	0.302986592054367	388	0.0559803768992424	24	0.00346270389854908	3493	0.503967702388763	1049	0.151349008083344	NA	NA	NA	NA	NA	NA	NA	NA	NA	NA	NA	NA	NA	NA	NA	NA	NA	NA	NA	NA	NA	NA		NA	NA	NA	NA
6001441402	14000US06001441402	Census Tract 4414.02, Alameda County, California	Census Tract 4414.02	1634599	0	1728	1	90.0999984741211	100972	38542	8291.5791015625	5233	1710	0.326772391796112	183	0.0349703803658485	23	0.00439518410712481	2665	0.50926810503006	584	0.111599467694759	NA	NA	NA	NA	NA	NA	NA	NA	NA	NA	NA	NA	NA	NA	NA	NA	NA	NA	NA	NA	NA	NA		NA	NA	NA	NA
6001441501	14000US06001441501	Census Tract 4415.01, Alameda County, California	Census Tract 4415.01	2624991	0	1758	1	88.4499969482422	135903	39062	5987.0859375	6068	970	0.159854978322983	296	0.0487804897129536	20	0.0032959789969027	4110	0.677323639392853	406	0.0669083744287491	NA	NA	NA	NA	NA	NA	NA	NA	NA	NA	NA	NA	NA	NA	NA	NA	NA	NA	NA	NA	NA	NA		NA	NA	NA	NA
6001441503	14000US06001441503	Census Tract 4415.03, Alameda County, California	Census Tract 4415.03	77476439	12542580	2021	1	95.0999984741211	132906	48461	180.150802612305	5389	625	0.115976989269257	96	0.0178140662610531	12	0.00222675804980099	4347	0.806643187999725	224	0.041566152125597	NA	NA	NA	NA	NA	NA	NA	NA	NA	NA	NA	NA	NA	NA	NA	NA	NA	NA	NA	NA	NA	NA		NA	NA	NA	NA
6001441521	14000US06001441521	Census Tract 4415.21, Alameda County, California	Census Tract 4415.21	1710406	0	1800	1	92.3199996948242	117933	38441	8887.1533203125	5869	1215	0.207019940018654	191	0.0325438752770424	15	0.00255580199882388	3905	0.665360391139984	351	0.0598057582974434	NA	NA	NA	NA	NA	NA	NA	NA	NA	NA	NA	NA	NA	NA	NA	NA	NA	NA	NA	NA	NA	NA		NA	NA	NA	NA
6001441522	14000US06001441522	Census Tract 4415.22, Alameda County, California	Census Tract 4415.22	1307697	0	1457	1	89.629997253418	88940	38317	9863.248046875	4980	1144	0.229718878865242	250	0.0502008013427258	13	0.00261044199578464	2880	0.578313231468201	692	0.138955816626549	NA	NA	NA	NA	NA	NA	NA	NA	NA	NA	NA	NA	NA	NA	NA	NA	NA	NA	NA	NA	NA	NA		NA	NA	NA	NA
6001441523	14000US06001441523	Census Tract 4415.23, Alameda County, California	Census Tract 4415.23	467502	0	1402	1	95.8199996948242	111314	39618	22586.810546875	4077	578	0.141770914196968	103	0.025263674557209	13	0.00318861892446876	3045	0.74687272310257	253	0.0620554313063622	NA	NA	NA	NA	NA	NA	NA	NA	NA	NA	NA	NA	NA	NA	NA	NA	NA	NA	NA	NA	NA	NA		NA	NA	NA	NA
6001441524	14000US06001441524	Census Tract 4415.24, Alameda County, California	Census Tract 4415.24	1680777	0	1332	1	94.1699981689453	141659	44814	6179.19677734375	4010	479	0.119451373815536	98	0.0244389027357101	11	0.00274314195849001	3183	0.793765604496002	159	0.0396508723497391	NA	NA	NA	NA	NA	NA	NA	NA	NA	NA	NA	NA	NA	NA	NA	NA	NA	NA	NA	NA	NA	NA		NA	NA	NA	NA
6001441601	14000US06001441601	Census Tract 4416.01, Alameda County, California	Census Tract 4416.01	1291642	0	1451	1	88.7799987792969	90500	33723	9145.6728515625	4561	2070	0.453847825527191	206	0.0451655350625515	19	0.00416575279086828	1449	0.317693501710892	1097	0.240517422556877	NA	NA	NA	NA	NA	NA	NA	NA	NA	NA	NA	NA	NA	NA	NA	NA	NA	NA	NA	NA	NA	NA		NA	NA	NA	NA
6001441602	14000US06001441602	Census Tract 4416.02, Alameda County, California	Census Tract 4416.02	1682393	0	2330	1	77.7099990844727	83913	27879	10471.4501953125	6802	2440	0.358718037605286	403	0.0592472814023495	39	0.00573360780254006	2476	0.364010572433472	1680	0.2469861805439	NA	NA	NA	NA	NA	NA	NA	NA	NA	NA	NA	NA	NA	NA	NA	NA	NA	NA	NA	NA	NA	NA		NA	NA	NA	NA
6001441700	14000US06001441700	Census Tract 4417, Alameda County, California	Census Tract 4417	2229947	0	2762	1	87.1900024414062	76393	33951	8636.595703125	7436	2749	0.369688004255295	418	0.056213017553091	86	0.0115653583779931	2856	0.384077459573746	1708	0.229693382978439	NA	NA	NA	NA	NA	NA	NA	NA	NA	NA	NA	NA	NA	NA	NA	NA	NA	NA	NA	NA	NA	NA		NA	NA	NA	NA
6001441800	14000US06001441800	Census Tract 4418, Alameda County, California	Census Tract 4418	2040472	0	2413	1	92.3099975585938	77016	36269	8613.5263671875	6786	2802	0.412908941507339	258	0.0380194522440434	32	0.00471559120342135	2839	0.418361335992813	1072	0.157972291111946	NA	NA	NA	NA	NA	NA	NA	NA	NA	NA	NA	NA	NA	NA	NA	NA	NA	NA	NA	NA	NA	NA		NA	NA	NA	NA
6001441921	14000US06001441921	Census Tract 4419.21, Alameda County, California	Census Tract 4419.21	846808	0	1295	1	85.6999969482422	102143	36378	11203.400390625	3663	1410	0.384930372238159	143	0.0390390381217003	22	0.00600600615143776	1390	0.379470378160477	989	0.269997268915176	NA	NA	NA	NA	NA	NA	NA	NA	NA	NA	NA	NA	NA	NA	NA	NA	NA	NA	NA	NA	NA	NA		NA	NA	NA	NA
6001441923	14000US06001441923	Census Tract 4419.23, Alameda County, California	Census Tract 4419.23	1506724	0	2227	1	95.370002746582	63943	30917	9634.732421875	5605	1362	0.242997318506241	239	0.0426404997706413	44	0.00785013381391764	3028	0.540231943130493	953	0.170026764273643	NA	NA	NA	NA	NA	NA	NA	NA	NA	NA	NA	NA	NA	NA	NA	NA	NA	NA	NA	NA	NA	NA		NA	NA	NA	NA
6001441924	14000US06001441924	Census Tract 4419.24, Alameda County, California	Census Tract 4419.24	2184662	0	2675	1	91.8199996948242	104093	40615	8655.5732421875	7301	2084	0.285440355539322	240	0.0328722074627876	41	0.00561566883698106	4083	0.559238433837891	1003	0.137378439307213	NA	NA	NA	NA	NA	NA	NA	NA	NA	NA	NA	NA	NA	NA	NA	NA	NA	NA	NA	NA	NA	NA		NA	NA	NA	NA
6001441925	14000US06001441925	Census Tract 4419.25, Alameda County, California	Census Tract 4419.25	3003332	264744	2919	1	97.0699996948242	115338	58452	5311.34619140625	6159	1562	0.253612607717514	276	0.0448124706745148	26	0.00422146497294307	3632	0.589706122875214	511	0.0829680114984512	NA	NA	NA	NA	NA	NA	NA	NA	NA	NA	NA	NA	NA	NA	NA	NA	NA	NA	NA	NA	NA	NA		NA	NA	NA	NA
6001441926	14000US06001441926	Census Tract 4419.26, Alameda County, California	Census Tract 4419.26	408691	0	1456	1	84.2900009155273	68604	26966	25856.08984375	4080	1243	0.304656863212585	202	0.0495098046958447	44	0.0107843140140176	1543	0.378186285495758	1312	0.321568638086319	NA	NA	NA	NA	NA	NA	NA	NA	NA	NA	NA	NA	NA	NA	NA	NA	NA	NA	NA	NA	NA	NA		NA	NA	NA	NA
6001441927	14000US06001441927	Census Tract 4419.27, Alameda County, California	Census Tract 4419.27	650131	0	1817	1	96.1500015258789	80859	37039	16345.509765625	4103	982	0.23933707177639	233	0.0567877143621445	7	0.00170606898609549	2336	0.569339513778687	484	0.117962464690208	NA	NA	NA	NA	NA	NA	NA	NA	NA	NA	NA	NA	NA	NA	NA	NA	NA	NA	NA	NA	NA	NA		NA	NA	NA	NA
6001442000	14000US06001442000	Census Tract 4420, Alameda County, California	Census Tract 4420	8127719	0	1023	0.965786874294281	96.0299987792969	179934	60961	1023.53900146484	3212	786	0.244707345962524	21	0.00653798319399357	1	0.000311332987621427	2238	0.696762144565582	115	0.0358032397925854	NA	NA	NA	NA	NA	NA	NA	NA	NA	NA	NA	NA	NA	NA	NA	NA	NA	NA	NA	NA	NA	NA		NA	NA	NA	NA
6001442100	14000US06001442100	Census Tract 4421, Alameda County, California	Census Tract 4421	1824959	0	1660	1	96.3000030517578	157500	48873	7331.60400390625	5166	1160	0.224545106291771	35	0.00677506811916828	2	0.000387147010769695	3811	0.73770809173584	141	0.0272938441485167	NA	NA	NA	NA	NA	NA	NA	NA	NA	NA	NA	NA	NA	NA	NA	NA	NA	NA	NA	NA	NA	NA		NA	NA	NA	NA
6001442200	14000US06001442200	Census Tract 4422, Alameda County, California	Census Tract 4422	4207605	0	2161	1	93.9400024414062	136875	48544	4231.90087890625	6875	2049	0.298036366701126	98	0.0142545448616147	16	0.00232727290131152	4390	0.638545453548431	418	0.0608000010251999	NA	NA	NA	NA	NA	NA	NA	NA	NA	NA	NA	NA	NA	NA	NA	NA	NA	NA	NA	NA	NA	NA		NA	NA	NA	NA
6001442301	14000US06001442301	Census Tract 4423.01, Alameda County, California	Census Tract 4423.01	1429041	0	1461	1	93.1600036621094	83026	29241	7952.79296875	4388	1836	0.41841384768486	167	0.038058340549469	19	0.00432999106124043	1748	0.398359149694443	868	0.197812214493752	NA	NA	NA	NA	NA	NA	NA	NA	NA	NA	NA	NA	NA	NA	NA	NA	NA	NA	NA	NA	NA	NA		NA	NA	NA	NA
6001442302	14000US06001442302	Census Tract 4423.02, Alameda County, California	Census Tract 4423.02	963013	0	2050	1	89.9800033569336	63305	34186	12877.150390625	4788	1586	0.331244766712189	397	0.0829156190156937	21	0.00438596494495869	1898	0.396407693624496	1016	0.212197154760361	NA	NA	NA	NA	NA	NA	NA	NA	NA	NA	NA	NA	NA	NA	NA	NA	NA	NA	NA	NA	NA	NA		NA	NA	NA	NA
6001442400	14000US06001442400	Census Tract 4424, Alameda County, California	Census Tract 4424	1582847	0	1977	1	82.2399978637695	90614	33730	10231.6904296875	6253	2781	0.444746524095535	214	0.0342235714197159	27	0.00431792717427015	2053	0.328322410583496	1798	0.28754198551178	NA	NA	NA	NA	NA	NA	NA	NA	NA	NA	NA	NA	NA	NA	NA	NA	NA	NA	NA	NA	NA	NA		NA	NA	NA	NA
6001442500	14000US06001442500	Census Tract 4425, Alameda County, California	Census Tract 4425	1959816	0	2239	1	85.5899963378906	79893	27828	9741.119140625	7371	2710	0.367657035589218	247	0.0335097014904022	51	0.00691900681704283	2917	0.395740061998367	1747	0.237009897828102	NA	NA	NA	NA	NA	NA	NA	NA	NA	NA	NA	NA	NA	NA	NA	NA	NA	NA	NA	NA	NA	NA		NA	NA	NA	NA
6001442601	14000US06001442601	Census Tract 4426.01, Alameda County, California	Census Tract 4426.01	1181579	0	1295	1	92.4499969482422	94688	41142	8425.9404296875	3844	1961	0.510145664215088	67	0.0174297615885735	15	0.00390218500979245	1221	0.317637890577316	722	0.187825188040733	NA	NA	NA	NA	NA	NA	NA	NA	NA	NA	NA	NA	NA	NA	NA	NA	NA	NA	NA	NA	NA	NA		NA	NA	NA	NA
6001442602	14000US06001442602	Census Tract 4426.02, Alameda County, California	Census Tract 4426.02	1318799	0	1744	1	87.2699966430664	63827	35167	9964.8232421875	5074	2453	0.483445018529892	245	0.0482853762805462	43	0.00847457628697157	1219	0.240244388580322	1226	0.241623967885971	NA	NA	NA	NA	NA	NA	NA	NA	NA	NA	NA	NA	NA	NA	NA	NA	NA	NA	NA	NA	NA	NA		NA	NA	NA	NA
6001442700	14000US06001442700	Census Tract 4427, Alameda County, California	Census Tract 4427	1233608	0	1093	1	94.3600006103516	102857	41371	6031.92919921875	2873	1776	0.618169188499451	48	0.0167072750627995	13	0.00452488707378507	645	0.224504008889198	484	0.1684650182724	NA	NA	NA	NA	NA	NA	NA	NA	NA	NA	NA	NA	NA	NA	NA	NA	NA	NA	NA	NA	NA	NA		NA	NA	NA	NA
6001442800	14000US06001442800	Census Tract 4428, Alameda County, California	Census Tract 4428	1279073	0	943	1	85.7300033569336	91467	31511	5702.10302734375	2816	1290	0.458096593618393	82	0.0291193183511496	19	0.00674715917557478	939	0.333451718091965	670	0.237926140427589	NA	NA	NA	NA	NA	NA	NA	NA	NA	NA	NA	NA	NA	NA	NA	NA	NA	NA	NA	NA	NA	NA		NA	NA	NA	NA
6001442900	14000US06001442900	Census Tract 4429, Alameda County, California	Census Tract 4429	2070553	0	2383	1	91.4700012207031	105321	36748	8998.7431640625	7194	2957	0.411036968231201	241	0.0335001386702061	36	0.00500416988506913	2765	0.384348064661026	1376	0.191270500421524	NA	NA	NA	NA	NA	NA	NA	NA	NA	NA	NA	NA	NA	NA	NA	NA	NA	NA	NA	NA	NA	NA		NA	NA	NA	NA
6001443001	14000US06001443001	Census Tract 4430.01, Alameda County, California	Census Tract 4430.01	768732	0	818	1	88.6600036621094	76458	25180	9827.8662109375	2917	1203	0.412410020828247	94	0.032224889844656	19	0.00651354109868407	904	0.30990743637085	1025	0.351388424634933	NA	NA	NA	NA	NA	NA	NA	NA	NA	NA	NA	NA	NA	NA	NA	NA	NA	NA	NA	NA	NA	NA		NA	NA	NA	NA
6001443002	14000US06001443002	Census Tract 4430.02, Alameda County, California	Census Tract 4430.02	1580307	0	1920	1	85	76518	29619	9699.095703125	5918	2359	0.398614406585693	171	0.0288948975503445	57	0.00963163189589977	2416	0.408246040344238	1366	0.230821222066879	NA	NA	NA	NA	NA	NA	NA	NA	NA	NA	NA	NA	NA	NA	NA	NA	NA	NA	NA	NA	NA	NA		NA	NA	NA	NA
6001443102	14000US06001443102	Census Tract 4431.02, Alameda County, California	Census Tract 4431.02	2383411	0	1440	1	94.5699996948242	140855	49070	5010.64794921875	4611	1083	0.234873130917549	28	0.00607243506237864	8	0.00173498201183975	3275	0.710258066654205	195	0.0422901771962643	NA	NA	NA	NA	NA	NA	NA	NA	NA	NA	NA	NA	NA	NA	NA	NA	NA	NA	NA	NA	NA	NA		NA	NA	NA	NA
6001443103	14000US06001443103	Census Tract 4431.03, Alameda County, California	Census Tract 4431.03	15518521	0	1219	0.858900725841522	94.5	206429	69429	672.42626953125	4029	574	0.142467111349106	32	0.00794241670519114	1	0.00024820098769851	3293	0.81732439994812	97	0.0240754522383213	NA	NA	NA	NA	NA	NA	NA	NA	NA	NA	NA	NA	NA	NA	NA	NA	NA	NA	NA	NA	NA	NA		NA	NA	NA	NA
6001443104	14000US06001443104	Census Tract 4431.04, Alameda County, California	Census Tract 4431.04	1846856	0	1757	1	94.9899978637695	131289	40231	7794.41015625	5558	1316	0.236775815486908	61	0.0109751708805561	14	0.00251889205537736	3877	0.697553098201752	293	0.0527168065309525	NA	NA	NA	NA	NA	NA	NA	NA	NA	NA	NA	NA	NA	NA	NA	NA	NA	NA	NA	NA	NA	NA		NA	NA	NA	NA
6001443105	14000US06001443105	Census Tract 4431.05, Alameda County, California	Census Tract 4431.05	3290366	0	1392	1	94.7399978637695	159519	53503	3507.50903320312	4456	833	0.18693895637989	19	0.00426391419023275	4	0.000897665973752737	3421	0.767728924751282	124	0.0278276484459639	NA	NA	NA	NA	NA	NA	NA	NA	NA	NA	NA	NA	NA	NA	NA	NA	NA	NA	NA	NA	NA	NA		NA	NA	NA	NA
6001443200	14000US06001443200	Census Tract 4432, Alameda County, California	Census Tract 4432	13642449	0	1194	0.849246203899384	98.8499984741211	203088	66893	703.195983886719	3704	923	0.24919006228447	29	0.00782937370240688	2	0.000539957021828741	2527	0.682235419750214	113	0.0305075589567423	NA	NA	NA	NA	NA	NA	NA	NA	NA	NA	NA	NA	NA	NA	NA	NA	NA	NA	NA	NA	NA	NA		NA	NA	NA	NA
6001443301	14000US06001443301	Census Tract 4433.01, Alameda County, California	Census Tract 4433.01	1602359	0	1225	1	93.6900024414062	147955	49516	6585.0478515625	4074	1371	0.336524307727814	67	0.016445754095912	2	0.000490917998831719	2380	0.584192454814911	275	0.0675012245774269	NA	NA	NA	NA	NA	NA	NA	NA	NA	NA	NA	NA	NA	NA	NA	NA	NA	NA	NA	NA	NA	NA		NA	NA	NA	NA
6001443321	14000US06001443321	Census Tract 4433.21, Alameda County, California	Census Tract 4433.21	559916	0	1204	1	92.0500030517578	98676	38989	14533.8603515625	3142	588	0.187141954898834	99	0.031508594751358	14	0.00445576105266809	2234	0.711012065410614	240	0.0763844698667526	NA	NA	NA	NA	NA	NA	NA	NA	NA	NA	NA	NA	NA	NA	NA	NA	NA	NA	NA	NA	NA	NA		NA	NA	NA	NA
6001443322	14000US06001443322	Census Tract 4433.22, Alameda County, California	Census Tract 4433.22	1148280	0	937	1	90.0299987792969	136574	43128	6732.77783203125	2985	932	0.312227815389633	47	0.0157453939318657	19	0.00636515906080604	1742	0.583584606647491	242	0.081072025001049	NA	NA	NA	NA	NA	NA	NA	NA	NA	NA	NA	NA	NA	NA	NA	NA	NA	NA	NA	NA	NA	NA		NA	NA	NA	NA
6001444100	14000US06001444100	Census Tract 4441, Alameda County, California	Census Tract 4441	2954867	60530	2496	1	91.0199966430664	92410	36153	6381.0361328125	7280	3835	0.526785731315613	254	0.0348901115357876	20	0.00274725304916501	1602	0.220054939389229	2100	0.288461536169052	NA	NA	NA	NA	NA	NA	NA	NA	NA	NA	NA	NA	NA	NA	NA	NA	NA	NA	NA	NA	NA	NA		NA	NA	NA	NA
6001444200	14000US06001444200	Census Tract 4442, Alameda County, California	Census Tract 4442	2069729	0	1985	1	84.5500030517578	86396	29919	8132.6259765625	6499	2877	0.442683488130569	259	0.0398522838950157	65	0.0100015392526984	1621	0.249422982335091	2320	0.356977999210358	NA	NA	NA	NA	NA	NA	NA	NA	NA	NA	NA	NA	NA	NA	NA	NA	NA	NA	NA	NA	NA	NA		NA	NA	NA	NA
6001444301	14000US06001444301	Census Tract 4443.01, Alameda County, California	Census Tract 4443.01	2576462	0	1169	1	92.4700012207031	79844	33164	3875.23803710938	3855	1660	0.430609583854675	187	0.0485084317624569	13	0.00337224407121539	951	0.24669261276722	1304	0.338261991739273	NA	NA	NA	NA	NA	NA	NA	NA	NA	NA	NA	NA	NA	NA	NA	NA	NA	NA	NA	NA	NA	NA		NA	NA	NA	NA
6001444302	14000US06001444302	Census Tract 4443.02, Alameda County, California	Census Tract 4443.02	22311006	0	1260	1	88.4000015258789	72485	26919	505.43701171875	4354	1566	0.359669268131256	207	0.0475424900650978	58	0.0133210839703679	940	0.215893432497978	2104	0.48323380947113	NA	NA	NA	NA	NA	NA	NA	NA	NA	NA	NA	NA	NA	NA	NA	NA	NA	NA	NA	NA	NA	NA		NA	NA	NA	NA
6001444400	14000US06001444400	Census Tract 4444, Alameda County, California	Census Tract 4444	1027797	0	1480	1	81.4199981689453	77014	26593	12886.98046875	5114	2114	0.413375049829483	216	0.0422369949519634	27	0.00527962483465672	983	0.192217439413071	2709	0.529722332954407	NA	NA	NA	NA	NA	NA	NA	NA	NA	NA	NA	NA	NA	NA	NA	NA	NA	NA	NA	NA	NA	NA		NA	NA	NA	NA
6001444500	14000US06001444500	Census Tract 4445, Alameda County, California	Census Tract 4445	1963778	0	1997	1	84.8099975585938	74206	26651	8831.2216796875	6696	2089	0.311977297067642	380	0.0567502975463867	44	0.00657108705490828	2024	0.302270025014877	2672	0.399044215679169	NA	NA	NA	NA	NA	NA	NA	NA	NA	NA	NA	NA	NA	NA	NA	NA	NA	NA	NA	NA	NA	NA		NA	NA	NA	NA
6001444601	14000US06001444601	Census Tract 4446.01, Alameda County, California	Census Tract 4446.01	3051402	0	1442	1	91.5	97618	30034	4041.07104492188	4761	2230	0.468389004468918	202	0.0424280613660812	39	0.0081915557384491	1400	0.294055879116058	1250	0.262549877166748	NA	NA	NA	NA	NA	NA	NA	NA	NA	NA	NA	NA	NA	NA	NA	NA	NA	NA	NA	NA	NA	NA		NA	NA	NA	NA
6001444602	14000US06001444602	Census Tract 4446.02, Alameda County, California	Census Tract 4446.02	5386824	0	1585	1	96.6600036621094	103433	39559	1929.93298339844	4014	1195	0.297708034515381	297	0.0739910304546356	13	0.00323866493999958	2050	0.510712504386902	535	0.133283510804176	NA	NA	NA	NA	NA	NA	NA	NA	NA	NA	NA	NA	NA	NA	NA	NA	NA	NA	NA	NA	NA	NA		NA	NA	NA	NA
6001450101	14000US06001450101	Census Tract 4501.01, Alameda County, California	Census Tract 4501.01	1813349	0	1956	1	96.75	124601	51288	6211.6328125	4349	1876	0.431363523006439	293	0.0673718079924583	15	0.00344906910322607	1696	0.3899747133255	441	0.101402617990971	NA	NA	NA	NA	NA	NA	NA	NA	NA	NA	NA	NA	NA	NA	NA	NA	NA	NA	NA	NA	NA	NA		NA	NA	NA	NA
6001450102	14000US06001450102	Census Tract 4501.02, Alameda County, California	Census Tract 4501.02	9581983	0	1326	1	77.0599975585938	129196	26278	2549.98901367188	9434	3527	0.373860508203506	2758	0.292346835136414	108	0.0114479539915919	1805	0.19132924079895	2024	0.214543148875237	NA	NA	NA	NA	NA	NA	NA	NA	NA	NA	NA	NA	NA	NA	NA	NA	NA	NA	NA	NA	NA	NA		NA	NA	NA	NA
6001450200	14000US06001450200	Census Tract 4502, Alameda County, California	Census Tract 4502	1620539	0	2070	1	95.3199996948242	89129	44692	6499.98583984375	4067	2505	0.615933120250702	200	0.0491762980818748	17	0.00417998479679227	798	0.19621342420578	612	0.150479465723038	NA	NA	NA	NA	NA	NA	NA	NA	NA	NA	NA	NA	NA	NA	NA	NA	NA	NA	NA	NA	NA	NA		NA	NA	NA	NA
6001450300	14000US06001450300	Census Tract 4503, Alameda County, California	Census Tract 4503	3134161	0	1603	1	93.4400024414062	98295	36899	3760.82592773438	4551	2978	0.654361665248871	172	0.0377938896417618	16	0.00351571105420589	786	0.172709301114082	682	0.149857178330421	NA	NA	NA	NA	NA	NA	NA	NA	NA	NA	NA	NA	NA	NA	NA	NA	NA	NA	NA	NA	NA	NA		NA	NA	NA	NA
6001450400	14000US06001450400	Census Tract 4504, Alameda County, California	Census Tract 4504	3155086	0	2103	1	91.9000015258789	100885	33149	4899.0888671875	5968	3781	0.633545577526093	146	0.0244638063013554	49	0.00821045599877834	1002	0.167895436286926	1257	0.210623323917389	NA	NA	NA	NA	NA	NA	NA	NA	NA	NA	NA	NA	NA	NA	NA	NA	NA	NA	NA	NA	NA	NA		NA	NA	NA	NA
6001450501	14000US06001450501	Census Tract 4505.01, Alameda County, California	Census Tract 4505.01	1163206	0	1281	1	91.8899993896484	120903	43591	6967.01416015625	3129	2192	0.700543284416199	96	0.0306807290762663	13	0.00415468215942383	455	0.145413875579834	373	0.119207412004471	NA	NA	NA	NA	NA	NA	NA	NA	NA	NA	NA	NA	NA	NA	NA	NA	NA	NA	NA	NA	NA	NA		NA	NA	NA	NA
6001450502	14000US06001450502	Census Tract 4505.02, Alameda County, California	Census Tract 4505.02	11180474	3336	1554	0.993565022945404	97.3000030517578	154750	54234	969.466918945312	4185	2803	0.669772982597351	132	0.031541220843792	12	0.00286738411523402	886	0.21170848608017	417	0.0996415764093399	NA	NA	NA	NA	NA	NA	NA	NA	NA	NA	NA	NA	NA	NA	NA	NA	NA	NA	NA	NA	NA	NA		NA	NA	NA	NA
6001450601	14000US06001450601	Census Tract 4506.01, Alameda County, California	Census Tract 4506.01	50375074	0	1347	0.616184115409851	97.120002746582	143125	76569	173.72819519043	3379	2338	0.691920697689056	59	0.0174607876688242	10	0.00295945489779115	760	0.224918618798256	234	0.069251261651516	NA	NA	NA	NA	NA	NA	NA	NA	NA	NA	NA	NA	NA	NA	NA	NA	NA	NA	NA	NA	NA	NA		NA	NA	NA	NA
6001450602	14000US06001450602	Census Tract 4506.02, Alameda County, California	Census Tract 4506.02	6195109	0	3286	1	97.7099990844727	130876	57038	3646.40502929688	8722	5791	0.663953244686127	154	0.0176565013825893	29	0.00332492496818304	2143	0.245700523257256	785	0.0900022909045219	NA	NA	NA	NA	NA	NA	NA	NA	NA	NA	NA	NA	NA	NA	NA	NA	NA	NA	NA	NA	NA	NA		NA	NA	NA	NA
6001450603	14000US06001450603	Census Tract 4506.03, Alameda County, California	Census Tract 4506.03	3926475	0	1539	1	95.870002746582	119423	39737	3071.85791015625	4657	3322	0.713334739208221	60	0.0128838308155537	19	0.00407988019287586	882	0.189392313361168	519	0.111445136368275	NA	NA	NA	NA	NA	NA	NA	NA	NA	NA	NA	NA	NA	NA	NA	NA	NA	NA	NA	NA	NA	NA		NA	NA	NA	NA
6001450604	14000US06001450604	Census Tract 4506.04, Alameda County, California	Census Tract 4506.04	2112934	0	1700	1	94.6699981689453	113864	47675	5878.8310546875	4796	3828	0.798165142536163	49	0.0102168470621109	16	0.0033361129462719	571	0.119057551026344	509	0.106130108237267	NA	NA	NA	NA	NA	NA	NA	NA	NA	NA	NA	NA	NA	NA	NA	NA	NA	NA	NA	NA	NA	NA		NA	NA	NA	NA
6001450605	14000US06001450605	Census Tract 4506.05, Alameda County, California	Census Tract 4506.05	1777943	0	1405	1	93.3300018310547	118529	45159	5368.06103515625	3685	2989	0.811126172542572	40	0.0108548169955611	7	0.00189959304407239	458	0.124287649989128	266	0.0721845328807831	NA	NA	NA	NA	NA	NA	NA	NA	NA	NA	NA	NA	NA	NA	NA	NA	NA	NA	NA	NA	NA	NA		NA	NA	NA	NA
6001450606	14000US06001450606	Census Tract 4506.06, Alameda County, California	Census Tract 4506.06	2021111	0	1973	1	95.5699996948242	147014	55896	7346.65283203125	5733	4035	0.703819990158081	67	0.0116867255419493	18	0.00313971703872085	1268	0.221175655722618	359	0.0626199170947075	NA	NA	NA	NA	NA	NA	NA	NA	NA	NA	NA	NA	NA	NA	NA	NA	NA	NA	NA	NA	NA	NA		NA	NA	NA	NA
6001450607	14000US06001450607	Census Tract 4506.07, Alameda County, California	Census Tract 4506.07	4826705	0	2367	1	93.629997253418	80344	42250	2817.6630859375	5251	3387	0.645020008087158	111	0.0211388301104307	23	0.00438011810183525	1010	0.192344307899475	1027	0.195581793785095	NA	NA	NA	NA	NA	NA	NA	NA	NA	NA	NA	NA	NA	NA	NA	NA	NA	NA	NA	NA	NA	NA		NA	NA	NA	NA
6001450701	14000US06001450701	Census Tract 4507.01, Alameda County, California	Census Tract 4507.01	266251308	2844031	2695	0.933580696582794	98.75	171419	67953	78.550422668457	8075	5845	0.723838984966278	98	0.012136222794652	20	0.00247677997685969	1657	0.205201238393784	536	0.0663777068257332	NA	NA	NA	NA	NA	NA	NA	NA	NA	NA	NA	NA	NA	NA	NA	NA	NA	NA	NA	NA	NA	NA		NA	NA	NA	NA
6001450741	14000US06001450741	Census Tract 4507.41, Alameda County, California	Census Tract 4507.41	2097554	0	1833	1	87.3300018310547	87955	45976	5887.36279296875	4768	3448	0.723154366016388	93	0.0195050332695246	30	0.00629194593057036	596	0.125	860	0.18036912381649	NA	NA	NA	NA	NA	NA	NA	NA	NA	NA	NA	NA	NA	NA	NA	NA	NA	NA	NA	NA	NA	NA		NA	NA	NA	NA
6001450742	14000US06001450742	Census Tract 4507.42, Alameda County, California	Census Tract 4507.42	7778001	360805	1863	1	95.7399978637695	115524	46987	1523.75695800781	4576	3288	0.718531489372253	68	0.0148601401597261	14	0.00305944099090993	867	0.189466789364815	476	0.104020975530148	NA	NA	NA	NA	NA	NA	NA	NA	NA	NA	NA	NA	NA	NA	NA	NA	NA	NA	NA	NA	NA	NA		NA	NA	NA	NA
6001450743	14000US06001450743	Census Tract 4507.43, Alameda County, California	Census Tract 4507.43	4292033	0	1983	1	87.7900009155273	82159	38714	2856.68896484375	4734	1888	0.39881706237793	179	0.0378115773200989	22	0.00464723305776715	2169	0.458174914121628	723	0.152724966406822	NA	NA	NA	NA	NA	NA	NA	NA	NA	NA	NA	NA	NA	NA	NA	NA	NA	NA	NA	NA	NA	NA		NA	NA	NA	NA
6001450744	14000US06001450744	Census Tract 4507.44, Alameda County, California	Census Tract 4507.44	2609531	0	1579	1	96.6999969482422	123137	48237	4794.81982421875	4831	3203	0.663009703159332	88	0.0182156898081303	13	0.00269095390103757	1143	0.236596971750259	435	0.0900434702634811	NA	NA	NA	NA	NA	NA	NA	NA	NA	NA	NA	NA	NA	NA	NA	NA	NA	NA	NA	NA	NA	NA		NA	NA	NA	NA
6001450745	14000US06001450745	Census Tract 4507.45, Alameda County, California	Census Tract 4507.45	7292552	0	2063	1	98.0699996948242	135035	50633	2115.30395507812	5956	2887	0.484721302986145	99	0.0166218932718039	2	0.000335796008585021	2566	0.4308260679245	424	0.0711887180805206	NA	NA	NA	NA	NA	NA	NA	NA	NA	NA	NA	NA	NA	NA	NA	NA	NA	NA	NA	NA	NA	NA		NA	NA	NA	NA
6001450746	14000US06001450746	Census Tract 4507.46, Alameda County, California	Census Tract 4507.46	1733943	0	1245	1	95.8399963378906	108580	40065	4708.13818359375	3152	2512	0.796954333782196	37	0.0117385787889361	15	0.00475888280197978	400	0.126903548836708	285	0.09041877835989	NA	NA	NA	NA	NA	NA	NA	NA	NA	NA	NA	NA	NA	NA	NA	NA	NA	NA	NA	NA	NA	NA		NA	NA	NA	NA
6001450750	14000US06001450750	Census Tract 4507.50, Alameda County, California	Census Tract 4507.50	1693291	0	1882	1	91.9400024414062	74399	45387	5533.94287109375	3618	1663	0.459646224975586	299	0.0826423466205597	9	0.00248756189830601	1206	0.333333343267441	417	0.115257047116756	NA	NA	NA	NA	NA	NA	NA	NA	NA	NA	NA	NA	NA	NA	NA	NA	NA	NA	NA	NA	NA	NA		NA	NA	NA	NA
6001450751	14000US06001450751	Census Tract 4507.51, Alameda County, California	Census Tract 4507.51	9789945	0	723	0.966804981231689	97.2300033569336	177383	74016	559.535827636719	2115	757	0.357919633388519	78	0.0368794314563274	0	0	1135	0.536643028259277	143	0.0676122903823853	NA	NA	NA	NA	NA	NA	NA	NA	NA	NA	NA	NA	NA	NA	NA	NA	NA	NA	NA	NA	NA	NA		NA	NA	NA	NA
6001450752	14000US06001450752	Census Tract 4507.52, Alameda County, California	Census Tract 4507.52	17584060	8067	1589	0.983637511730194	93.2200012207031	160776	48120	775.049499511719	5262	2012	0.382364124059677	191	0.0362979844212532	10	0.00190041796304286	2656	0.504751026630402	379	0.0720258429646492	NA	NA	NA	NA	NA	NA	NA	NA	NA	NA	NA	NA	NA	NA	NA	NA	NA	NA	NA	NA	NA	NA		NA	NA	NA	NA
6001451101	14000US06001451101	Census Tract 4511.01, Alameda County, California	Census Tract 4511.01	552877327	5613633	2472	0.743932068347931	95.379997253418	133417	56751	33.1713790893555	7081	5102	0.720519721508026	201	0.0283858217298985	33	0.00466035911813378	956	0.135009184479713	1097	0.154921621084213	NA	NA	NA	NA	NA	NA	NA	NA	NA	NA	NA	NA	NA	NA	NA	NA	NA	NA	NA	NA	NA	NA		NA	NA	NA	NA
6001451102	14000US06001451102	Census Tract 4511.02, Alameda County, California	Census Tract 4511.02	4782907	0	1345	1	96.5400009155273	159063	56478	2171.99291992188	4011	3323	0.828471720218658	41	0.0102218901738524	13	0.00324108707718551	371	0.0924956351518631	364	0.0907504335045815	NA	NA	NA	NA	NA	NA	NA	NA	NA	NA	NA	NA	NA	NA	NA	NA	NA	NA	NA	NA	NA	NA		NA	NA	NA	NA
6001451201	14000US06001451201	Census Tract 4512.01, Alameda County, California	Census Tract 4512.01	3675247	6919	2593	1	94.9499969482422	91572	41262	4647.57080078125	6595	4805	0.728582262992859	183	0.0277482941746712	74	0.0112206218764186	682	0.103411674499512	1189	0.180288091301918	NA	NA	NA	NA	NA	NA	NA	NA	NA	NA	NA	NA	NA	NA	NA	NA	NA	NA	NA	NA	NA	NA		NA	NA	NA	NA
6001451202	14000US06001451202	Census Tract 4512.02, Alameda County, California	Census Tract 4512.02	45965427	0	1326	0.889894425868988	94.3499984741211	106146	41863	204.762893676758	3634	2756	0.758392930030823	47	0.0129334069788456	27	0.00742982886731625	318	0.0875068753957748	748	0.205833792686462	NA	NA	NA	NA	NA	NA	NA	NA	NA	NA	NA	NA	NA	NA	NA	NA	NA	NA	NA	NA	NA	NA		NA	NA	NA	NA
6001451300	14000US06001451300	Census Tract 4513, Alameda County, California	Census Tract 4513	12688729	0	2425	0.997525751590729	92.7699966430664	107424	40596	1339.00903320312	6560	4982	0.75945121049881	124	0.0189024396240711	33	0.00503048812970519	406	0.0618902444839478	1378	0.210060968995094	NA	NA	NA	NA	NA	NA	NA	NA	NA	NA	NA	NA	NA	NA	NA	NA	NA	NA	NA	NA	NA	NA		NA	NA	NA	NA
6001451401	14000US06001451401	Census Tract 4514.01, Alameda County, California	Census Tract 4514.01	4635539	0	2327	1	88.6500015258789	83293	38526	3268.537109375	5850	4221	0.721538484096527	163	0.027863247320056	21	0.00358974398113787	578	0.0988034158945084	1299	0.222051277756691	NA	NA	NA	NA	NA	NA	NA	NA	NA	NA	NA	NA	NA	NA	NA	NA	NA	NA	NA	NA	NA	NA		NA	NA	NA	NA
6001451403	14000US06001451403	Census Tract 4514.03, Alameda County, California	Census Tract 4514.03	674527	0	781	1	93.9400024414062	103042	35118	8524.15625	2220	1533	0.690540552139282	46	0.0207207202911377	11	0.00495495507493615	176	0.0792792811989784	581	0.261711716651917	NA	NA	NA	NA	NA	NA	NA	NA	NA	NA	NA	NA	NA	NA	NA	NA	NA	NA	NA	NA	NA	NA		NA	NA	NA	NA
6001451404	14000US06001451404	Census Tract 4514.04, Alameda County, California	Census Tract 4514.04	1674930	0	2173	1	71.5999984741211	69181	26203	10221.2197265625	6610	3535	0.534795761108398	120	0.0181543119251728	63	0.00953101366758347	445	0.067322239279747	3407	0.51543116569519	NA	NA	NA	NA	NA	NA	NA	NA	NA	NA	NA	NA	NA	NA	NA	NA	NA	NA	NA	NA	NA	NA		NA	NA	NA	NA
6001451501	14000US06001451501	Census Tract 4515.01, Alameda County, California	Census Tract 4515.01	5053907	0	1802	1	94.6699981689453	80504	46261	2392.22094726562	4668	3578	0.766495287418365	114	0.0244215931743383	6	0.00128534703981131	459	0.0983290523290634	785	0.168166235089302	NA	NA	NA	NA	NA	NA	NA	NA	NA	NA	NA	NA	NA	NA	NA	NA	NA	NA	NA	NA	NA	NA		NA	NA	NA	NA
6001451503	14000US06001451503	Census Tract 4515.03, Alameda County, California	Census Tract 4515.03	2674110	0	2151	1	92.0299987792969	85000	39011	5481.9482421875	5660	4395	0.776501774787903	109	0.0192579515278339	47	0.00830388721078634	413	0.0729681998491287	1228	0.21696113049984	NA	NA	NA	NA	NA	NA	NA	NA	NA	NA	NA	NA	NA	NA	NA	NA	NA	NA	NA	NA	NA	NA		NA	NA	NA	NA
6001451504	14000US06001451504	Census Tract 4515.04, Alameda County, California	Census Tract 4515.04	3237219	0	601	1	93.5299987792969	103125	42320	1207.29895019531	1509	1166	0.772697150707245	36	0.0238568596541882	5	0.00331345293670893	132	0.0874751508235931	257	0.170311465859413	NA	NA	NA	NA	NA	NA	NA	NA	NA	NA	NA	NA	NA	NA	NA	NA	NA	NA	NA	NA	NA	NA		NA	NA	NA	NA
6001451505	14000US06001451505	Census Tract 4515.05, Alameda County, California	Census Tract 4515.05	1373459	0	1155	1	96.5899963378906	138393	48352	6292.7177734375	3337	2880	0.863050639629364	22	0.00659274822100997	12	0.00359604391269386	186	0.0557386875152588	348	0.104285284876823	NA	NA	NA	NA	NA	NA	NA	NA	NA	NA	NA	NA	NA	NA	NA	NA	NA	NA	NA	NA	NA	NA		NA	NA	NA	NA
6001451506	14000US06001451506	Census Tract 4515.06, Alameda County, California	Census Tract 4515.06	851129	0	1115	1	89.9300003051758	91941	31431	9548.943359375	3138	2125	0.677182912826538	137	0.0436583794653416	17	0.00541746290400624	203	0.064690887928009	1061	0.338113456964493	NA	NA	NA	NA	NA	NA	NA	NA	NA	NA	NA	NA	NA	NA	NA	NA	NA	NA	NA	NA	NA	NA		NA	NA	NA	NA
6001451601	14000US06001451601	Census Tract 4516.01, Alameda County, California	Census Tract 4516.01	3936355	0	1854	1	95.4700012207031	128155	54186	3037.8291015625	4617	3865	0.837123692035675	68	0.0147281782701612	16	0.00346545409411192	288	0.0623781681060791	636	0.137751787900925	NA	NA	NA	NA	NA	NA	NA	NA	NA	NA	NA	NA	NA	NA	NA	NA	NA	NA	NA	NA	NA	NA		NA	NA	NA	NA
6001451602	14000US06001451602	Census Tract 4516.02, Alameda County, California	Census Tract 4516.02	3013438	0	2920	1	94.4199981689453	93295	42676	5349.39990234375	6224	5053	0.811857342720032	114	0.0183161944150925	33	0.00530205713585019	342	0.0549485869705677	970	0.155848324298859	NA	NA	NA	NA	NA	NA	NA	NA	NA	NA	NA	NA	NA	NA	NA	NA	NA	NA	NA	NA	NA	NA		NA	NA	NA	NA
6001451701	14000US06001451701	Census Tract 4517.01, Alameda County, California	Census Tract 4517.01	1222737	0	1063	1	90.4800033569336	93325	34115	6570.6220703125	3102	2393	0.771437764167786	41	0.0132172787562013	18	0.00580270821228623	188	0.060606062412262	606	0.195357829332352	NA	NA	NA	NA	NA	NA	NA	NA	NA	NA	NA	NA	NA	NA	NA	NA	NA	NA	NA	NA	NA	NA		NA	NA	NA	NA
6001451703	14000US06001451703	Census Tract 4517.03, Alameda County, California	Census Tract 4517.03	1704818	0	1320	1	94.620002746582	119318	40953	5862.6572265625	3859	2999	0.777144312858582	67	0.0173620115965605	13	0.00336874788627028	413	0.107022546231747	544	0.140969157218933	NA	NA	NA	NA	NA	NA	NA	NA	NA	NA	NA	NA	NA	NA	NA	NA	NA	NA	NA	NA	NA	NA		NA	NA	NA	NA
6001451704	14000US06001451704	Census Tract 4517.04, Alameda County, California	Census Tract 4517.04	2005443	0	1660	1	93.4300003051758	92794	45831	5745.791015625	4449	3582	0.805124759674072	78	0.017532030120492	38	0.00854124501347542	300	0.0674308836460114	776	0.174421221017838	NA	NA	NA	NA	NA	NA	NA	NA	NA	NA	NA	NA	NA	NA	NA	NA	NA	NA	NA	NA	NA	NA		NA	NA	NA	NA
6001981900	14000US06001981900	Census Tract 9819, Alameda County, California	Census Tract 9819	3745048	1461638	26	1	100	50694	41937	26.2799091339111	38	26	0.684210538864136	4	0.105263158679008	0	0	4	0.105263158679008	4	0.105263158679008	NA	NA	NA	NA	NA	NA	NA	NA	NA	NA	NA	NA	NA	NA	NA	NA	NA	NA	NA	NA	NA	NA		NA	NA	NA	NA
6001982000	14000US06001982000	Census Tract 9820, Alameda County, California	Census Tract 9820	1269472	269260	37	1	63.439998626709	137813	43384	144.854797363281	71	49	0.690140843391418	3	0.0422535203397274	3	0.0422535203397274	9	0.126760557293892	11	0.154929578304291	NA	NA	NA	NA	NA	NA	NA	NA	NA	NA	NA	NA	NA	NA	NA	NA	NA	NA	NA	NA	NA	NA		NA	NA	NA	NA
6001983200	14000US06001983200	Census Tract 9832, Alameda County, California	Census Tract 9832	493636	163937	404	1	99.1800003051758	150125	101131	2833.2490234375	540	318	0.588888883590698	81	0.150000005960464	4	0.00740740681067109	96	0.177777782082558	58	0.107407405972481	NA	NA	NA	NA	NA	NA	NA	NA	NA	NA	NA	NA	NA	NA	NA	NA	NA	NA	NA	NA	NA	NA		NA	NA	NA	NA
6001990000	14000US06001990000	Census Tract 9900, Alameda County, California	Census Tract 9900	0	139280135	0	NA	NA	NA	NA	NA	0	0	NA	0	NA	0	NA	0	NA	0	NA	NA	NA	NA	NA	NA	NA	NA	NA	NA	NA	NA	NA	NA	NA	NA	NA	NA	NA	NA	NA	NA	NA		NA	NA	NA	NA
6003010000	14000US06003010000	Census Tract 100, Alpine County, California	Census Tract 100	1912271907	12557251	1760	0	90.4199981689453	58636	25527	1.59142398834229	1175	881	0.749787211418152	0	0	240	0.204255312681198	7	0.00595744699239731	84	0.0714893639087677	2	2	1	0	NA	NA	0	0	NA	2	NA	0	NA	3	NA	0	NA	NA	3	NA	0	NA	06003010000	0.000286572538010759	0.000286572525510564	NA	NA
6005000101	14000US06005000101	Census Tract 1.01, Amador County, California	Census Tract 1.01	63016278	0	2674	0	96.5	56033	32790	160.578903198242	3907	3643	0.932428956031799	13	0.00332736107520759	68	0.0174046587198973	23	0.00588686997070909	192	0.0491425655782223	0	NA	NA	NA	0	0	NA	NA	0	NA	2	NA	0	NA	5	NA	0	5	NA	2	NA	0		NA	NA	0.0122869210317731	0.0142612662166357
6005000102	14000US06005000102	Census Tract 1.02, Amador County, California	Census Tract 1.02	456223490	7940808	1584	0	84.5100021362305	46345	24745	10.5989904403687	1867	1726	0.924477756023407	1	0.000535618979483843	35	0.0187466517090797	20	0.0107123730704188	149	0.0798071771860123	1	NA	NA	NA	1	1	NA	NA	1	NA	2	NA	1	NA	1	NA	0	1	NA	1	NA	3		NA	NA	0.0031621316447854	0.00480404868721962
6005000200	14000US06005000200	Census Tract 2, Amador County, California	Census Tract 2	323078053	190300	2499	0.0576230473816395	86.620002746582	58839	37321	37.4535598754883	4672	4243	0.908176362514496	20	0.00428082188591361	52	0.0111301373690367	32	0.00684931501746178	386	0.0826198607683182	0	0	1	2	NA	NA	2	1	NA	0	NA	0	NA	2	NA	0	NA	NA	2	NA	5	NA	06005000200	0.00117658809577773	0.00117658812087029	NA	NA
6005000301	14000US06005000301	Census Tract 3.01, Amador County, California	Census Tract 3.01	195628423	179529	775	0.0838709697127342	69.7699966430664	63194	11225	77.7280731201172	5871	4157	0.708056569099426	824	0.140350878238678	110	0.0187361612915993	77	0.0131153129041195	1710	0.291262149810791	0	NA	NA	NA	0	0	NA	NA	0	NA	1	NA	0	NA	1	NA	0	1	NA	1	NA	0		NA	NA	0.0299788024276495	0.0265291910618544
6005000303	14000US06005000303	Census Tract 3.03, Amador County, California	Census Tract 3.03	136312284	765122	2310	0.895238101482391	93.8499984741211	53750	28297	96.389030456543	5073	4380	0.863394439220428	19	0.00374531792476773	114	0.0224719103425741	88	0.0173467379063368	628	0.123792625963688	3	NA	NA	NA	3	2	NA	NA	4	NA	4	NA	0	NA	10	NA	0	10	NA	4	NA	9		NA	NA	0.012915825471282	0.0138258505612612
6005000304	14000US06005000304	Census Tract 3.04, Amador County, California	Census Tract 3.04	141639221	15526391	1773	0.235194578766823	91.0699996948242	64441	25570	72.1558227539062	3946	3458	0.876330435276031	6	0.00152052694465965	77	0.0195134300738573	29	0.00734921405091882	530	0.134313225746155	0	NA	NA	NA	0	1	NA	NA	4	NA	4	NA	1	NA	3	NA	0	3	NA	3	NA	5		NA	NA	0.00824678689241409	0.00947402883321047
6005000401	14000US06005000401	Census Tract 4.01, Amador County, California	Census Tract 4.01	42402566	19726	2604	0.624039947986603	93.25	43813	26780	306.626190185547	5020	4503	0.897011935710907	24	0.00478087598457932	99	0.0197211168706417	83	0.0165338646620512	472	0.0940239056944847	2	NA	NA	NA	2	2	NA	NA	1	NA	1	NA	0	NA	11	NA	0	11	NA	1	NA	5		NA	NA	0.0158551838248968	0.0168765727430582
6005000402	14000US06005000402	Census Tract 4.02, Amador County, California	Census Tract 4.02	73385743	27768	2336	0.0376712344586849	91.7200012207031	48036	31642	167.287796020508	4740	4337	0.914978921413422	43	0.00907173007726669	65	0.0137130804359913	41	0.0086497887969017	407	0.0858649760484695	0	NA	NA	NA	0	1	NA	NA	2	NA	0	NA	0	NA	1	NA	0	1	NA	0	NA	3		NA	NA	0.0123469401150942	0.0143175097182393
6005000500	14000US06005000500	Census Tract 5, Amador County, California	Census Tract 5	108276933	4806931	1477	0.599187552928925	93.5899963378906	54879	33388	71.6405029296875	2995	2702	0.902170300483704	12	0.0040066777728498	58	0.0193656086921692	26	0.00868113525211811	282	0.0941569283604622	3	NA	NA	NA	3	4	NA	NA	4	NA	3	NA	1	NA	9	NA	1	8	NA	2	NA	11		NA	NA	0.0102032041177154	0.0119921378791332
6007000102	14000US06007000102	Census Tract 1.02, Butte County, California	Census Tract 1.02	2659210	0	1680	1	90.2200012207031	55798	24906	3798.47900390625	3900	3316	0.850256383419037	51	0.0130769228562713	45	0.0115384617820382	112	0.0287179481238127	476	0.122051283717155	2	NA	NA	NA	2	2	NA	NA	3	NA	0	NA	0	NA	3	NA	0	3	NA	0	NA	7		NA	NA	0.0914067253470421	0.0492929220199585
6007000103	14000US06007000103	Census Tract 1.03, Butte County, California	Census Tract 1.03	3098181	0	1388	1	91.6699981689453	68625	34188	3261.95703125	3902	3255	0.834187567234039	49	0.0125576630234718	39	0.0099948737770319	141	0.0361353158950806	643	0.164787292480469	2	NA	NA	NA	2	0	NA	NA	1	NA	2	NA	0	NA	5	NA	0	5	NA	2	NA	3		NA	NA	0.090673416852951	0.0487410500645638
6007000104	14000US06007000104	Census Tract 1.04, Butte County, California	Census Tract 1.04	2551613	0	2465	1	86.3499984741211	43622	21869	5720.76318359375	5636	4356	0.772888600826263	111	0.0196948181837797	71	0.0125975869596004	322	0.0571327172219753	951	0.168736696243286	1	NA	NA	NA	1	1	NA	NA	4	NA	0	NA	0	NA	3	NA	0	3	NA	0	NA	6		NA	NA	0.0902671664953232	0.0484378896653652
6007000201	14000US06007000201	Census Tract 2.01, Butte County, California	Census Tract 2.01	3454083	0	1846	1	90.6100006103516	40142	22652	3038.32592773438	4052	3454	0.852418541908264	60	0.0148075018078089	72	0.0177690032869577	118	0.029121421277523	544	0.134254693984985	0	NA	NA	NA	0	1	NA	NA	0	NA	1	NA	0	NA	3	NA	0	3	NA	1	NA	1		NA	NA	0.0882027894258499	0.0472047552466393
6007000202	14000US06007000202	Census Tract 2.02, Butte County, California	Census Tract 2.02	1716917	0	1895	1	90.8399963378906	33589	23397	5616.18603515625	3723	3024	0.812248170375824	116	0.0311576686799526	92	0.0247112531214952	82	0.0220252480357885	552	0.148267522454262	2	NA	NA	NA	2	3	NA	NA	3	NA	3	NA	1	NA	4	NA	0	4	NA	2	NA	8		NA	NA	0.0900696069002151	0.0483441278338432
6007000300	14000US06007000300	Census Tract 3, Butte County, California	Census Tract 3	2498779	0	1860	1	86.620002746582	37944	21227	4570.97119140625	4410	3470	0.786848068237305	120	0.0272108837962151	82	0.018594104796648	159	0.0360544212162495	814	0.184580504894257	3	NA	NA	NA	3	0	NA	NA	1	NA	0	NA	0	NA	7	NA	0	7	NA	0	NA	4		NA	NA	0.0891203358769417	0.0478530526161194
6007000401	14000US06007000401	Census Tract 4.01, Butte County, California	Census Tract 4.01	4452412	0	753	1	97.3899993896484	65294	29196	1030.19897460938	1771	1467	0.828345596790314	36	0.0203274991363287	29	0.0163749288767576	53	0.0299265943467617	352	0.198757767677307	0	NA	NA	NA	0	0	NA	NA	1	NA	0	NA	0	NA	1	NA	0	1	NA	0	NA	1		NA	NA	0.0866072699427605	0.0465563833713531
6007000402	14000US06007000402	Census Tract 4.02, Butte County, California	Census Tract 4.02	6244233	0	3051	1	95.370002746582	73865	36936	2915.90893554688	7030	6133	0.872403979301453	76	0.010810811072588	90	0.0128022758290172	189	0.0268847793340683	818	0.1163584664464	7	NA	NA	NA	7	6	NA	NA	6	NA	3	NA	1	NA	16	NA	0	16	NA	2	NA	19		NA	NA	0.0887234807014465	0.0477545261383057
6007000501	14000US06007000501	Census Tract 5.01, Butte County, California	Census Tract 5.01	5453170	0	1977	1	89	44583	27248	2057.9619140625	4333	3528	0.814216494560242	81	0.018693745136261	32	0.00738518312573433	138	0.0318486057221889	663	0.15301176905632	0	NA	NA	NA	0	3	NA	NA	0	NA	0	NA	0	NA	2	NA	0	2	NA	0	NA	3		NA	NA	0.0888486132025719	0.0481565743684769
6007000502	14000US06007000502	Census Tract 5.02, Butte County, California	Census Tract 5.02	1145109	0	1827	1	94.4199981689453	21897	17972	9508.53515625	4204	2958	0.703615605831146	159	0.0378211215138435	36	0.00856327265501022	397	0.0944338738918304	743	0.176736444234848	4	NA	NA	NA	4	1	NA	NA	2	NA	3	NA	0	NA	10	NA	0	10	NA	3	NA	7		NA	NA	0.0911182537674904	0.0495602898299694
6007000601	14000US06007000601	Census Tract 6.01, Butte County, California	Census Tract 6.01	1807984	0	1344	1	94.4199981689453	55100	27403	4733.0732421875	3304	2836	0.858353495597839	29	0.00877724029123783	58	0.0175544787198305	97	0.0293583534657955	404	0.122276030480862	0	NA	NA	NA	0	1	NA	NA	0	NA	0	NA	0	NA	1	NA	0	1	NA	0	NA	1		NA	NA	0.0904302671551704	0.0488518476486206
6007000603	14000US06007000603	Census Tract 6.03, Butte County, California	Census Tract 6.03	1107970	0	1058	1	95.0699996948242	26875	13777	7316.68115234375	3130	2683	0.857188522815704	60	0.0191693287342787	25	0.00798721984028816	60	0.0191693287342787	382	0.12204472720623	0	NA	NA	NA	0	0	NA	NA	0	NA	0	NA	0	NA	2	NA	0	2	NA	0	NA	0		NA	NA	0.0916515663266182	0.0497217290103436
6007000604	14000US06007000604	Census Tract 6.04, Butte County, California	Census Tract 6.04	1016928	0	1699	1	87.25	17891	12162	10740.169921875	4217	2950	0.699549436569214	202	0.0479013510048389	40	0.00948541611433029	385	0.0912971273064613	797	0.188996911048889	0	NA	NA	NA	0	0	NA	NA	0	NA	1	NA	0	NA	0	NA	0	0	NA	1	NA	0		NA	NA	0.0912434756755829	0.0494989231228828
6007000700	14000US06007000700	Census Tract 7, Butte County, California	Census Tract 7	3147236	0	2415	1	93.5400009155273	46477	30379	3862.88305664062	4694	4003	0.852790772914886	73	0.0155517682433128	42	0.00894759315997362	138	0.0293992329388857	488	0.103962503373623	8	NA	NA	NA	8	3	NA	NA	9	NA	6	NA	3	NA	13	NA	1	12	NA	3	NA	20		NA	NA	0.0919228047132492	0.0498100481927395
6007000800	14000US06007000800	Census Tract 8, Butte County, California	Census Tract 8	3905953	0	2280	1	94.7900009155273	55461	30708	3511.04809570312	5295	4697	0.887063264846802	74	0.0139754489064217	53	0.0100094433873892	126	0.0237960331141949	505	0.0953729897737503	0	NA	NA	NA	0	0	NA	NA	0	NA	2	NA	1	NA	3	NA	0	3	NA	1	NA	0		NA	NA	0.0920680090785027	0.0498674511909485
6007000901	14000US06007000901	Census Tract 9.01, Butte County, California	Census Tract 9.01	16597112	22091	909	0.832783281803131	95.9199981689453	93262	39879	334.260192871094	2142	1869	0.872548997402191	13	0.00606909394264221	21	0.00980392191559076	83	0.0387488342821598	252	0.117647059261799	0	NA	NA	NA	0	0	NA	NA	0	NA	1	NA	0	NA	0	NA	0	0	NA	1	NA	0		NA	NA	0.0923976823687553	0.0518179386854172
6007000903	14000US06007000903	Census Tract 9.03, Butte County, California	Census Tract 9.03	5927880	0	2632	1	91.0400009155273	42935	21513	2672.61791992188	6117	4443	0.726336419582367	162	0.0264835692942142	120	0.019617460668087	429	0.0701324194669724	1224	0.20009808242321	18	NA	NA	NA	18	8	NA	NA	14	NA	5	NA	2	NA	18	NA	1	17	NA	3	NA	40		NA	NA	0.0931920111179352	0.0513407438993454
6007000904	14000US06007000904	Census Tract 9.04, Butte County, California	Census Tract 9.04	4363873	81917	2699	1	94.5500030517578	61926	35167	3603.17895507812	6071	5171	0.851754248142242	89	0.0146598583087325	59	0.0097183333709836	238	0.039202768355608	680	0.112007908523083	1	NA	NA	NA	1	0	NA	NA	1	NA	2	NA	1	NA	0	NA	0	0	NA	1	NA	2		NA	NA	0.0922793969511986	0.0502410382032394
6007001000	14000US06007001000	Census Tract 10, Butte County, California	Census Tract 10	2473774	0	2190	1	96.6800003051758	34091	17083	5026.54296875	4801	4065	0.846698582172394	62	0.0129139758646488	50	0.0104144969955087	75	0.0156217450276017	754	0.157050609588623	15	NA	NA	NA	15	2	NA	NA	5	NA	3	NA	0	NA	45	NA	1	44	NA	3	NA	22		NA	NA	0.0925258174538612	0.050484299659729
6007001100	14000US06007001100	Census Tract 11, Butte County, California	Census Tract 11	6665192	0	1763	1	91.3600006103516	28783	20172	1776.60705566406	4572	3705	0.810367465019226	120	0.0262467190623283	34	0.00743656978011131	162	0.0354330725967884	701	0.153324589133263	2	NA	NA	NA	2	2	NA	NA	3	NA	0	NA	0	NA	4	NA	0	4	NA	0	NA	7		NA	NA	0.0917537733912468	0.0504644587635994
6007001200	14000US06007001200	Census Tract 12, Butte County, California	Census Tract 12	8658940	0	1593	0.922159433364868	85.2399978637695	24312	16225	1063.64001464844	3556	2961	0.832677185535431	41	0.0115298088639975	48	0.0134983127936721	99	0.027840269729495	519	0.145950511097908	5	NA	NA	NA	5	0	NA	NA	0	NA	1	NA	1	NA	4	NA	0	4	NA	0	NA	5		NA	NA	0.0927149131894112	0.0518649332225323
6007001300	14000US06007001300	Census Tract 13, Butte County, California	Census Tract 13	4039930	55557	1506	1	66.8000030517578	30462	13561	2672.73388671875	4169	2669	0.640201508998871	100	0.0239865686744452	188	0.0450947470963001	377	0.0904293581843376	1283	0.307747662067413	5	NA	NA	NA	5	3	NA	NA	0	NA	6	NA	1	NA	7	NA	1	6	NA	5	NA	8		NA	NA	0.093208022415638	0.0513577833771706
6007001400	14000US06007001400	Census Tract 14, Butte County, California	Census Tract 14	317296711	7398140	2201	0.313039541244507	94.6600036621094	71159	30567	47.3189888000488	5797	5117	0.882697939872742	33	0.0056925998069346	49	0.00845264829695225	134	0.0231154058128595	738	0.127307221293449	2	NA	NA	NA	2	2	NA	NA	0	NA	1	NA	1	NA	2	NA	1	1	NA	0	NA	4		NA	NA	0.0748103111982346	0.0422740317881107
6007001500	14000US06007001500	Census Tract 15, Butte County, California	Census Tract 15	350730015	3546626	2150	0.107441857457161	97.9400024414062	65230	34289	39.1160316467285	5297	4868	0.919010758399963	17	0.00320936390198767	54	0.010194449685514	35	0.00660751387476921	645	0.121767036616802	0	NA	NA	NA	0	0	NA	NA	1	NA	2	NA	0	NA	1	NA	0	1	NA	2	NA	1		NA	NA	0.0757502540946007	0.0473694950342178
6007001600	14000US06007001600	Census Tract 16, Butte County, California	Census Tract 16	558529159	185662	2767	0.208890497684479	92.8399963378906	60000	42359	24.4192790985107	5266	4758	0.903532087802887	31	0.00588682107627392	57	0.0108241550624371	103	0.0195594374090433	349	0.0662742108106613	0	NA	NA	NA	0	0	NA	NA	0	NA	1	NA	0	NA	1	NA	0	1	NA	1	NA	0		NA	NA	0.0517622530460358	0.0302004348486662
6007001702	14000US06007001702	Census Tract 17.02, Butte County, California	Census Tract 17.02	34432022	1508	2701	0.740466475486755	90.3899993896484	40156	22576	431.689514160156	5739	5315	0.9261195063591	23	0.00400766683742404	75	0.0130684785544872	42	0.00731834815815091	385	0.0670848563313484	1	NA	NA	NA	1	2	NA	NA	0	NA	1	NA	0	NA	1	NA	0	1	NA	1	NA	3		NA	NA	0.0655629709362984	0.0387603603303432
6007001703	14000US06007001703	Census Tract 17.03, Butte County, California	Census Tract 17.03	3830134	1351	1332	1	97.0599975585938	43634	22990	1928.56103515625	2852	2621	0.919004201889038	9	0.00315567990764976	29	0.0101683028042316	26	0.00911641027778387	195	0.0683730691671371	0	NA	NA	NA	0	1	NA	NA	2	NA	3	NA	0	NA	2	NA	0	2	NA	3	NA	3		NA	NA	0.0603520460426807	0.0365954898297787
6007001704	14000US06007001704	Census Tract 17.04, Butte County, California	Census Tract 17.04	325483015	3681171	1510	0.625165581703186	88.2799987792969	46486	19535	24.3495407104492	3060	2765	0.903594791889191	8	0.00261437892913818	43	0.0140522876754403	19	0.00620914995670319	216	0.0705882385373116	0	NA	NA	NA	0	0	NA	NA	0	NA	0	NA	0	NA	1	NA	0	1	NA	0	NA	0		NA	NA	0.0190490186214447	0.0156703554093838
6007001800	14000US06007001800	Census Tract 18, Butte County, California	Census Tract 18	12104618	3274	2757	0.923830270767212	86.9499969482422	36127	23559	1206.77404785156	5640	5251	0.931028366088867	24	0.00425531901419163	60	0.0106382975354791	70	0.0124113475903869	375	0.0664893612265587	0	NA	NA	NA	0	0	NA	NA	0	NA	2	NA	2	NA	4	NA	0	4	NA	0	NA	0		NA	NA	0.0690227672457695	0.0416844636201859
6007001900	14000US06007001900	Census Tract 19, Butte County, California	Census Tract 19	8762619	3065	1606	0.989414691925049	92.9000015258789	43603	25311	996.965576171875	3373	3167	0.938926756381989	9	0.0026682480238378	41	0.012155351229012	40	0.0118588786572218	202	0.0598873421549797	0	NA	NA	NA	0	2	NA	NA	2	NA	2	NA	0	NA	0	NA	0	0	NA	2	NA	4		NA	NA	0.0611270070075989	0.0388017781078815
6007002000	14000US06007002000	Census Tract 20, Butte County, California	Census Tract 20	7168116	2216	2574	1	94.5500030517578	37410	23391	1873.08605957031	5184	4704	0.907407402992249	23	0.00443672807887197	64	0.0123456791043282	69	0.0133101847022772	355	0.0684799402952194	0	NA	NA	NA	0	1	NA	NA	0	NA	2	NA	0	NA	0	NA	0	0	NA	2	NA	1		NA	NA	0.0661695450544357	0.0418992936611176
6007002100	14000US06007002100	Census Tract 21, Butte County, California	Census Tract 21	9231261	9678	2327	0.999570250511169	90.9000015258789	47679	23320	1290.32800292969	4599	4174	0.907588601112366	32	0.00695803388953209	70	0.0152206998318434	73	0.0158730167895555	389	0.0845836028456688	5	NA	NA	NA	5	4	NA	NA	6	NA	6	NA	2	NA	14	NA	0	14	NA	4	NA	15		NA	NA	0.0756163150072098	0.0450628735125065
6007002200	14000US06007002200	Census Tract 22, Butte County, California	Census Tract 22	136512890	32729	2564	0.735569417476654	89.3600006103516	50625	28685	97.8220977783203	5156	4722	0.915826201438904	23	0.00446082185953856	47	0.00911559257656336	53	0.0102792857214808	376	0.0729247480630875	0	NA	NA	NA	0	0	NA	NA	1	NA	2	NA	1	NA	7	NA	0	7	NA	1	NA	1		NA	NA	0.0817480161786079	0.0505356043577194
6007002300	14000US06007002300	Census Tract 23, Butte County, California	Census Tract 23	75532168	2019292	2601	0.693194925785065	90.5500030517578	31694	23406	182.799301147461	5331	4895	0.918214201927185	15	0.00281373108737171	70	0.0131307449191809	72	0.0135059086605906	346	0.0649033933877945	0	NA	NA	NA	0	0	NA	NA	0	NA	1	NA	0	NA	0	NA	0	0	NA	1	NA	0		NA	NA	0.0685889348387718	0.0464471317827702
6007002400	14000US06007002400	Census Tract 24, Butte County, California	Census Tract 24	1106587526	45223864	3066	0	84.5	34050	20500	12.070050239563	5157	4507	0.873957753181458	33	0.00639906898140907	187	0.0362613908946514	52	0.0100833820179105	372	0.0721349641680717	2	2	1	1	NA	NA	1	0	NA	2	NA	0	NA	2	NA	0	NA	NA	2	NA	2	NA	06007002400	0.00067042470385762	0.000670424720738083	NA	NA
6007002500	14000US06007002500	Census Tract 25, Butte County, California	Census Tract 25	129193260	13088914	1652	0.822639226913452	77.1800003051758	40726	14704	98.8336410522461	4930	3423	0.694320499897003	166	0.0336714014410973	166	0.0336714014410973	631	0.127991884946823	699	0.141784995794296	1	NA	NA	NA	1	2	NA	NA	1	NA	0	NA	0	NA	1	NA	0	1	NA	0	NA	4		NA	NA	0.0498172119259834	0.0423545353114605
6007002601	14000US06007002601	Census Tract 26.01, Butte County, California	Census Tract 26.01	20082984	38288	1174	0.553662717342377	88.2600021362305	58013	27026	299.713012695312	2324	2051	0.882530093193054	17	0.00731497397646308	59	0.0253872629255056	60	0.0258175563067198	187	0.0804647132754326	0	NA	NA	NA	0	1	NA	NA	0	NA	2	NA	1	NA	0	NA	0	0	NA	1	NA	1		NA	NA	0.0225423332303762	0.0306489448994398
6007002602	14000US06007002602	Census Tract 26.02, Butte County, California	Census Tract 26.02	18244936	7521114	1827	0.803503036499023	94.0500030517578	43472	29435	490.459808349609	3455	3089	0.894066572189331	24	0.00694645382463932	65	0.0188133139163256	73	0.0211287997663021	260	0.0752532556653023	1	NA	NA	NA	1	0	NA	NA	0	NA	0	NA	0	NA	1	NA	0	1	NA	0	NA	1		NA	NA	0.0281695052981377	0.033656407147646
6007002700	14000US06007002700	Census Tract 27, Butte County, California	Census Tract 27	13027057	341516	2277	0.91567850112915	87.6399993896484	46002	23975	1089.11401367188	5478	4675	0.853413641452789	63	0.0115005476400256	199	0.0363271273672581	159	0.0290251914411783	498	0.0909090936183929	0	NA	NA	NA	0	3	NA	NA	0	NA	1	NA	0	NA	3	NA	0	3	NA	1	NA	3		NA	NA	0.0365926548838615	0.0382564701139927
6007002800	14000US06007002800	Census Tract 28, Butte County, California	Census Tract 28	4245045	28959	1994	1	82.9300003051758	25288	14068	2608.26391601562	4275	3304	0.772865474224091	129	0.0301754381507635	170	0.0397660806775093	176	0.0411695912480354	572	0.133801177144051	6	NA	NA	NA	6	3	NA	NA	5	NA	5	NA	1	NA	11	NA	0	11	NA	4	NA	14		NA	NA	0.0391912534832954	0.0395966731011868
6007002900	14000US06007002900	Census Tract 29, Butte County, California	Census Tract 29	6395474	0	979	1	72.9899978637695	40596	15498	1239.21398925781	3060	1887	0.616666674613953	25	0.0081699350848794	105	0.0343137234449387	746	0.243790850043297	350	0.114379085600376	0	NA	NA	NA	0	0	NA	NA	0	NA	1	NA	0	NA	0	NA	0	0	NA	1	NA	0		NA	NA	0.046668391674757	0.0424733571708202
6007003001	14000US06007003001	Census Tract 30.01, Butte County, California	Census Tract 30.01	2307909	0	1172	1	71.0899963378906	30484	11048	3523.78002929688	3140	1616	0.51464968919754	370	0.117834396660328	127	0.0404458604753017	517	0.164649680256844	492	0.156687900424004	2	NA	NA	NA	2	6	NA	NA	5	NA	3	NA	0	NA	2	NA	0	2	NA	3	NA	13		NA	NA	0.0337970703840256	0.0372402146458626
6007003002	14000US06007003002	Census Tract 30.02, Butte County, California	Census Tract 30.02	16689826	294750	1234	0.954619109630585	74.0599975585938	39830	13581	547.953430175781	3531	2318	0.656471252441406	136	0.0385159999132156	168	0.0475785918533802	472	0.133673176169395	453	0.128292262554169	3	NA	NA	NA	3	3	NA	NA	5	NA	1	NA	0	NA	4	NA	0	4	NA	1	NA	11		NA	NA	0.0329815745353699	0.0369149222970009
6007003100	14000US06007003100	Census Tract 31, Butte County, California	Census Tract 31	12324357	0	1777	0.890827238559723	88.2799987792969	53977	25786	923.828125	4396	3551	0.807779788970947	89	0.0202456787228584	242	0.0550500452518463	191	0.0434485897421837	429	0.0975887179374695	0	NA	NA	NA	0	2	NA	NA	0	NA	1	NA	0	NA	2	NA	0	2	NA	1	NA	2		NA	NA	0.0285921078175306	0.0345683805644512
6007003200	14000US06007003200	Census Tract 32, Butte County, California	Census Tract 32	39386031	37114	1635	0.486850142478943	69.2900009155273	43734	19123	278.423797607422	4234	3001	0.708786010742188	28	0.00661313207820058	198	0.04676428809762	175	0.0413320735096931	1105	0.260982513427734	1	NA	NA	NA	1	0	NA	NA	0	NA	2	NA	0	NA	2	NA	1	1	NA	2	NA	1		NA	NA	0.0216745268553495	0.0305801127105951
6007003300	14000US06007003300	Census Tract 33, Butte County, California	Census Tract 33	308476524	1494681	2015	0.0267990063875914	83.0599975585938	44423	21338	40.7376899719238	4852	3723	0.767312467098236	59	0.0121599342674017	253	0.0521434471011162	131	0.0269991755485535	785	0.161788955330849	1	NA	NA	NA	1	2	NA	NA	0	NA	2	NA	0	NA	0	NA	0	0	NA	2	NA	3		NA	NA	0.0168158318847418	0.0253146290779114
6007003400	14000US06007003400	Census Tract 34, Butte County, California	Census Tract 34	39266873	497864	1133	0.556045889854431	76.8300018310547	38942	21170	194.973602294922	2956	2157	0.729702293872833	8	0.00270636007189751	48	0.016238160431385	92	0.0311231389641762	1091	0.369079828262329	0	NA	NA	NA	0	3	NA	NA	3	NA	2	NA	0	NA	7	NA	0	7	NA	2	NA	6		NA	NA	0.0152375176548958	0.0250883065164089
6007003501	14000US06007003501	Census Tract 35.01, Butte County, California	Census Tract 35.01	29807293	0	1272	0.864779889583588	78.0899963378906	62886	25662	279.963104248047	3222	2448	0.759776532649994	31	0.00962135288864374	39	0.0121042830869555	119	0.0369335822761059	938	0.291123539209366	0	NA	NA	NA	0	1	NA	NA	1	NA	1	NA	0	NA	2	NA	0	2	NA	1	NA	2		NA	NA	0.020129669457674	0.0282718632370234
6007003502	14000US06007003502	Census Tract 35.02, Butte County, California	Census Tract 35.02	122124076	170793	1645	0.798176288604736	64.6900024414062	39529	16072	100.906898498535	4758	2970	0.624211847782135	34	0.00714586023241282	91	0.0191256832331419	157	0.0329970568418503	2421	0.508827209472656	2	NA	NA	NA	2	3	NA	NA	2	NA	1	NA	0	NA	4	NA	0	4	NA	1	NA	7		NA	NA	0.0119740534573793	0.0211269836872816
6007003600	14000US06007003600	Census Tract 36, Butte County, California	Census Tract 36	330874034	897541	1284	0	76.8899993896484	47411	24482	26.6455402374268	3404	2724	0.800235033035278	30	0.00881316140294075	94	0.0276145711541176	50	0.0146886017173529	847	0.248824909329414	0	NA	NA	NA	0	0	NA	NA	1	NA	3	NA	0	NA	2	NA	0	2	NA	3	NA	1		NA	NA	0.0391388386487961	0.0360026471316814
6007003700	14000US06007003700	Census Tract 37, Butte County, California	Census Tract 37	106790826	18646083	1779	0.848791480064392	72.6100006103516	38832	15156	109.259300231934	4505	3282	0.728523850440979	42	0.00932297389954329	199	0.044173140078783	540	0.119866818189621	501	0.111209765076637	0	NA	NA	NA	0	2	NA	NA	0	NA	1	NA	0	NA	1	NA	0	1	NA	1	NA	2		NA	NA	0.0526248440146446	0.0440416187047958
6009000120	14000US06009000120	Census Tract 1.20, Calaveras County, California	Census Tract 1.20	430654408	9404098	2728	0.0150293260812759	93.5	63200	30682	26.666410446167	4434	3993	0.900541245937347	39	0.0087956702336669	48	0.01082544028759	57	0.0128552103415132	532	0.119981959462166	NA	NA	NA	NA	NA	NA	NA	NA	NA	NA	NA	NA	NA	NA	NA	NA	NA	NA	NA	NA	NA	NA		NA	NA	NA	NA
6009000121	14000US06009000121	Census Tract 1.21, Calaveras County, California	Census Tract 1.21	154689174	1833209	2253	0.80381715297699	90.9100036621094	51794	29402	74.7247924804688	4463	3911	0.876316368579865	12	0.00268877390772104	62	0.013892000541091	54	0.0120994849130511	537	0.120322652161121	NA	NA	NA	NA	NA	NA	NA	NA	NA	NA	NA	NA	NA	NA	NA	NA	NA	NA	NA	NA	NA	NA		NA	NA	NA	NA
6009000122	14000US06009000122	Census Tract 1.22, Calaveras County, California	Census Tract 1.22	162333100	129381	2140	0.000467289995867759	95.9800033569336	44178	29201	64.5530166625977	4046	3665	0.905832946300507	47	0.0116164106875658	40	0.00988630671054125	22	0.00543746910989285	399	0.0986159145832062	NA	NA	NA	NA	NA	NA	NA	NA	NA	NA	NA	NA	NA	NA	NA	NA	NA	NA	NA	NA	NA	NA		NA	NA	NA	NA
6009000210	14000US06009000210	Census Tract 2.10, Calaveras County, California	Census Tract 2.10	245141402	20535694	4033	0.367964297533035	91.6800003051758	70659	32372	100.528701782227	9515	8146	0.856121897697449	112	0.0117708882316947	110	0.0115606943145394	171	0.0179716236889362	1263	0.132737785577774	NA	NA	NA	NA	NA	NA	NA	NA	NA	NA	NA	NA	NA	NA	NA	NA	NA	NA	NA	NA	NA	NA		NA	NA	NA	NA
6009000220	14000US06009000220	Census Tract 2.20, Calaveras County, California	Census Tract 2.20	256933542	8532790	2276	0.693321645259857	94.379997253418	58182	24830	55.5932998657227	5515	4831	0.875974595546722	49	0.00888485927134752	95	0.0172257479280233	92	0.0166817773133516	675	0.122393473982811	NA	NA	NA	NA	NA	NA	NA	NA	NA	NA	NA	NA	NA	NA	NA	NA	NA	NA	NA	NA	NA	NA		NA	NA	NA	NA
6009000300	14000US06009000300	Census Tract 3, Calaveras County, California	Census Tract 3	457026890	394122	3539	0	92.4100036621094	53031	27373	39.493579864502	6969	6167	0.884918928146362	90	0.0129143353551626	124	0.017793083563447	78	0.011192424222827	628	0.0901133567094803	NA	NA	NA	NA	NA	NA	NA	NA	NA	NA	NA	NA	NA	NA	NA	NA	NA	NA	NA	NA	NA	NA		NA	NA	NA	NA
6009000400	14000US06009000400	Census Tract 4, Calaveras County, California	Census Tract 4	463876767	840311	2539	0	87.7600021362305	40664	21656	22.5120792388916	4032	3599	0.892609119415283	8	0.00198412709869444	168	0.0416666679084301	22	0.00545634888112545	269	0.066716268658638	NA	NA	NA	NA	NA	NA	NA	NA	NA	NA	NA	NA	NA	NA	NA	NA	NA	NA	NA	NA	NA	NA		NA	NA	NA	NA
6009000501	14000US06009000501	Census Tract 5.01, Calaveras County, California	Census Tract 5.01	63833014	61625	2737	0	93.3000030517578	60426	34685	135.194000244141	3332	3133	0.940276086330414	15	0.00450180098414421	23	0.00690276082605124	33	0.00990396179258823	207	0.0621248483657837	NA	NA	NA	NA	NA	NA	NA	NA	NA	NA	NA	NA	NA	NA	NA	NA	NA	NA	NA	NA	NA	NA		NA	NA	NA	NA
6009000503	14000US06009000503	Census Tract 5.03, Calaveras County, California	Census Tract 5.03	46673176	128793	3381	0	97.25	60650	38697	129.296401977539	2330	2193	0.941201746463776	10	0.00429184501990676	17	0.00729613704606891	26	0.0111587978899479	134	0.0575107298791409	NA	NA	NA	NA	NA	NA	NA	NA	NA	NA	NA	NA	NA	NA	NA	NA	NA	NA	NA	NA	NA	NA		NA	NA	NA	NA
6009000504	14000US06009000504	Census Tract 5.04, Calaveras County, California	Census Tract 5.04	360658252	1950397	2299	0	100	36346	31832	6.76476621627808	942	884	0.93842887878418	1	0.0010615709470585	2	0.002123141894117	16	0.0169851388782263	59	0.0626326948404312	NA	NA	NA	NA	NA	NA	NA	NA	NA	NA	NA	NA	NA	NA	NA	NA	NA	NA	NA	NA	NA	NA		NA	NA	NA	NA
6011000100	14000US06011000100	Census Tract 1, Colusa County, California	Census Tract 1	565822059	1560768	1738	0.467203676700592	64.870002746582	54792	19123	23.724609375	5183	3292	0.635153412818909	25	0.0048234611749649	65	0.0125409988686442	41	0.0079104769974947	3120	0.601967990398407	1	NA	NA	NA	1	1	NA	NA	0	NA	4	NA	0	NA	0	NA	0	0	NA	4	NA	2		NA	NA	0.00546375615522265	0.0072771217674017
6011000200	14000US06011000200	Census Tract 2, Colusa County, California	Census Tract 2	215984498	851867	1941	0.83462131023407	79.3000030517578	57645	25617	61.4087104797363	5121	3603	0.703573524951935	48	0.00937316939234734	137	0.0267525874078274	68	0.0132786566391587	2400	0.468658477067947	0	0	1	1	NA	NA	2	3	NA	0	NA	0	NA	2	NA	0	NA	NA	2	NA	6	NA	06011000200	0.00199623390554157	0.00199623382650316	NA	NA
6011000300	14000US06011000300	Census Tract 3, Colusa County, California	Census Tract 3	952742204	195374	1886	0.799045622348785	59.5499992370605	53933	19179	16.4602508544922	6055	3510	0.579686224460602	60	0.00990916602313519	88	0.0145334433764219	119	0.0196531787514687	4157	0.686540067195892	2	2	1	4	NA	NA	0	5	NA	3	NA	1	NA	4	NA	0	NA	NA	4	NA	9	NA	06011000300	0.00225636699224467	0.00225636688992381	NA	NA
6011000400	14000US06011000400	Census Tract 4, Colusa County, California	Census Tract 4	1075612190	7687726	1222	0	73.8899993896484	47448	23784	6.00776100158691	2495	1772	0.710220456123352	49	0.0196392796933651	82	0.0328657291829586	21	0.00841683428734541	886	0.355110228061676	2	NA	NA	NA	2	1	NA	NA	0	NA	1	NA	0	NA	1	NA	0	1	NA	1	NA	3		NA	NA	0.00371689978055656	0.00446553435176611
6011000500	14000US06011000500	Census Tract 5, Colusa County, California	Census Tract 5	170218418	4285285	1096	0.914233565330505	73.8499984741211	43608	22334	39.0282096862793	2565	1677	0.653801143169403	13	0.0050682257860899	47	0.0183235872536898	32	0.0124756339937449	1241	0.483820676803589	2	NA	NA	NA	2	3	NA	NA	1	NA	1	NA	0	NA	10	NA	0	10	NA	1	NA	6		NA	NA	0.00733549892902374	0.0123014217242599
6013301000	14000US06013301000	Census Tract 3010, Contra Costa County, California	Census Tract 3010	79009655	43047826	2097	0.940867900848389	87.8199996948242	49324	30791	119.944396972656	3659	2895	0.791199803352356	175	0.047827273607254	33	0.0090188579633832	161	0.0440010912716389	597	0.16315932571888	NA	NA	NA	NA	NA	NA	NA	NA	NA	NA	NA	NA	NA	NA	NA	NA	NA	NA	NA	NA	NA	NA		NA	NA	NA	NA
6013302005	14000US06013302005	Census Tract 3020.05, Contra Costa County, California	Census Tract 3020.05	3569415	0	2367	1	86.9599990844727	53200	23779	4783.19287109375	6592	4180	0.634101927280426	467	0.0708434507250786	80	0.0121359219774604	218	0.0330703891813755	2579	0.391231805086136	NA	NA	NA	NA	NA	NA	NA	NA	NA	NA	NA	NA	NA	NA	NA	NA	NA	NA	NA	NA	NA	NA		NA	NA	NA	NA
6013302006	14000US06013302006	Census Tract 3020.06, Contra Costa County, California	Census Tract 3020.06	6118996	8232890	1244	1	84.5800018310547	80875	28451	1599.53796386719	3779	2631	0.696215927600861	282	0.0746229141950607	37	0.00979095045477152	178	0.0471024066209793	1203	0.318338185548782	NA	NA	NA	NA	NA	NA	NA	NA	NA	NA	NA	NA	NA	NA	NA	NA	NA	NA	NA	NA	NA	NA		NA	NA	NA	NA
6013302007	14000US06013302007	Census Tract 3020.07, Contra Costa County, California	Census Tract 3020.07	4327640	0	2102	1	80.3600006103516	68456	26405	3798.52587890625	6347	3779	0.595399379730225	458	0.0721600726246834	36	0.00567197101190686	439	0.0691665336489677	2549	0.401607066392899	NA	NA	NA	NA	NA	NA	NA	NA	NA	NA	NA	NA	NA	NA	NA	NA	NA	NA	NA	NA	NA	NA		NA	NA	NA	NA
6013302008	14000US06013302008	Census Tract 3020.08, Contra Costa County, California	Census Tract 3020.08	18780893	538738	2322	0.930663228034973	87.6800003051758	82500	24218	1064.35400390625	7718	4546	0.589012682437897	745	0.096527598798275	70	0.00906970724463463	578	0.0748898684978485	2998	0.388442605733871	NA	NA	NA	NA	NA	NA	NA	NA	NA	NA	NA	NA	NA	NA	NA	NA	NA	NA	NA	NA	NA	NA		NA	NA	NA	NA
6013302009	14000US06013302009	Census Tract 3020.09, Contra Costa County, California	Census Tract 3020.09	5259268	0	1746	1	91.0899963378906	81313	23506	2777.97607421875	5641	1931	0.342315196990967	1410	0.249955683946609	40	0.00709094107151031	963	0.170714408159256	1456	0.258110255002975	NA	NA	NA	NA	NA	NA	NA	NA	NA	NA	NA	NA	NA	NA	NA	NA	NA	NA	NA	NA	NA	NA		NA	NA	NA	NA
6013302010	14000US06013302010	Census Tract 3020.10, Contra Costa County, California	Census Tract 3020.10	6870767	0	3158	1	86.9599990844727	97622	33199	3784.27807617188	10039	7020	0.699272811412811	503	0.0501045919954777	85	0.00846697855740786	633	0.0630540922284126	2842	0.283095926046371	NA	NA	NA	NA	NA	NA	NA	NA	NA	NA	NA	NA	NA	NA	NA	NA	NA	NA	NA	NA	NA	NA		NA	NA	NA	NA
6013303102	14000US06013303102	Census Tract 3031.02, Contra Costa County, California	Census Tract 3031.02	6508601	0	2399	1	84.629997253418	100313	28566	3033.84204101562	7624	4466	0.585781753063202	597	0.0783053487539291	52	0.00682056695222855	897	0.117654770612717	2608	0.342077642679214	NA	NA	NA	NA	NA	NA	NA	NA	NA	NA	NA	NA	NA	NA	NA	NA	NA	NA	NA	NA	NA	NA		NA	NA	NA	NA
6013303103	14000US06013303103	Census Tract 3031.03, Contra Costa County, California	Census Tract 3031.03	33617278	38528	3516	0.896757662296295	84.0599975585938	80187	26617	832.99267578125	10812	6757	0.624953746795654	696	0.0643729194998741	95	0.00878653302788734	526	0.048649650067091	4476	0.413984447717667	NA	NA	NA	NA	NA	NA	NA	NA	NA	NA	NA	NA	NA	NA	NA	NA	NA	NA	NA	NA	NA	NA		NA	NA	NA	NA
6013303201	14000US06013303201	Census Tract 3032.01, Contra Costa County, California	Census Tract 3032.01	13300484	0	3087	1	90.7200012207031	92212	32704	1945.14599609375	9989	5220	0.522574841976166	1491	0.149264186620712	55	0.00550605682656169	1454	0.14556011557579	2380	0.238262087106705	NA	NA	NA	NA	NA	NA	NA	NA	NA	NA	NA	NA	NA	NA	NA	NA	NA	NA	NA	NA	NA	NA		NA	NA	NA	NA
6013303202	14000US06013303202	Census Tract 3032.02, Contra Costa County, California	Census Tract 3032.02	3681180	0	2235	1	94.5599975585938	107910	34019	4981.31396484375	7080	5136	0.725423753261566	430	0.060734461992979	51	0.00720338989049196	401	0.0566384196281433	1705	0.240819215774536	NA	NA	NA	NA	NA	NA	NA	NA	NA	NA	NA	NA	NA	NA	NA	NA	NA	NA	NA	NA	NA	NA		NA	NA	NA	NA
6013303203	14000US06013303203	Census Tract 3032.03, Contra Costa County, California	Census Tract 3032.03	6319224	0	2871	1	95.3199996948242	95625	35357	3480.10888671875	8491	5668	0.667530298233032	737	0.0867977887392044	52	0.0061241309158504	853	0.100459307432175	1796	0.211518079042435	NA	NA	NA	NA	NA	NA	NA	NA	NA	NA	NA	NA	NA	NA	NA	NA	NA	NA	NA	NA	NA	NA		NA	NA	NA	NA
6013303204	14000US06013303204	Census Tract 3032.04, Contra Costa County, California	Census Tract 3032.04	2046924	0	1573	1	84.4400024414062	61087	26489	5291.51513671875	4182	3114	0.744619786739349	150	0.0358680076897144	35	0.00836920086294413	164	0.0392156876623631	1160	0.277379244565964	NA	NA	NA	NA	NA	NA	NA	NA	NA	NA	NA	NA	NA	NA	NA	NA	NA	NA	NA	NA	NA	NA		NA	NA	NA	NA
6013303205	14000US06013303205	Census Tract 3032.05, Contra Costa County, California	Census Tract 3032.05	13706872	0	3410	0.951319634914398	91.7300033569336	90000	46101	1570.03100585938	8309	6686	0.804669618606567	288	0.0346612110733986	35	0.00421229982748628	366	0.0440486222505569	1543	0.185702249407768	NA	NA	NA	NA	NA	NA	NA	NA	NA	NA	NA	NA	NA	NA	NA	NA	NA	NA	NA	NA	NA	NA		NA	NA	NA	NA
6013304001	14000US06013304001	Census Tract 3040.01, Contra Costa County, California	Census Tract 3040.01	28591873	269030	1301	0.953881621360779	93.4400024414062	107137	32529	336.794189453125	3718	2403	0.646315217018127	268	0.0720817670226097	11	0.0029585799202323	567	0.152501344680786	636	0.171059712767601	NA	NA	NA	NA	NA	NA	NA	NA	NA	NA	NA	NA	NA	NA	NA	NA	NA	NA	NA	NA	NA	NA		NA	NA	NA	NA
6013304002	14000US06013304002	Census Tract 3040.02, Contra Costa County, California	Census Tract 3040.02	84021738	11593143	497	0.527162969112396	75.7600021362305	63182	25218	43.9567604064941	1426	1017	0.713183760643005	67	0.0469845719635487	12	0.00841514673084021	5	0.00350631098262966	555	0.389200568199158	NA	NA	NA	NA	NA	NA	NA	NA	NA	NA	NA	NA	NA	NA	NA	NA	NA	NA	NA	NA	NA	NA		NA	NA	NA	NA
6013304003	14000US06013304003	Census Tract 3040.03, Contra Costa County, California	Census Tract 3040.03	8902930	647655	1676	0.999403357505798	88.75	75781	42460	998.708129882812	3433	3022	0.880279660224915	68	0.0198077484965324	24	0.00699097011238337	79	0.0230119433254004	416	0.121176816523075	NA	NA	NA	NA	NA	NA	NA	NA	NA	NA	NA	NA	NA	NA	NA	NA	NA	NA	NA	NA	NA	NA		NA	NA	NA	NA
6013304004	14000US06013304004	Census Tract 3040.04, Contra Costa County, California	Census Tract 3040.04	2581300	1236844	1784	1	97.1699981689453	118006	66147	3750.5810546875	3738	3291	0.880417346954346	79	0.0211342964321375	30	0.00802568159997463	91	0.0243445690721273	420	0.112359553575516	NA	NA	NA	NA	NA	NA	NA	NA	NA	NA	NA	NA	NA	NA	NA	NA	NA	NA	NA	NA	NA	NA		NA	NA	NA	NA
6013304005	14000US06013304005	Census Tract 3040.05, Contra Costa County, California	Census Tract 3040.05	44933777	2980666	2133	0.905297696590424	95.8199996948242	116347	34300	388.379089355469	6738	5030	0.746512293815613	406	0.0602552704513073	34	0.00504600815474987	357	0.0529830828309059	1458	0.216384679079056	NA	NA	NA	NA	NA	NA	NA	NA	NA	NA	NA	NA	NA	NA	NA	NA	NA	NA	NA	NA	NA	NA		NA	NA	NA	NA
6013305000	14000US06013305000	Census Tract 3050, Contra Costa County, California	Census Tract 3050	8167098	1337166	2478	1	78.0199966430664	36797	16815	2099.36499023438	6620	3603	0.54425984621048	932	0.140785500407219	65	0.00981873087584972	162	0.0244712997227907	3018	0.455891251564026	NA	NA	NA	NA	NA	NA	NA	NA	NA	NA	NA	NA	NA	NA	NA	NA	NA	NA	NA	NA	NA	NA		NA	NA	NA	NA
6013306002	14000US06013306002	Census Tract 3060.02, Contra Costa County, California	Census Tract 3060.02	7501431	1811077	1111	1	86.7699966430664	65102	24792	1030.61901855469	2985	1877	0.628810703754425	278	0.0931323245167732	28	0.00938023533672094	111	0.0371859297156334	986	0.3303182721138	NA	NA	NA	NA	NA	NA	NA	NA	NA	NA	NA	NA	NA	NA	NA	NA	NA	NA	NA	NA	NA	NA		NA	NA	NA	NA
6013306003	14000US06013306003	Census Tract 3060.03, Contra Costa County, California	Census Tract 3060.03	1792597	0	1819	1	90.5699996948242	43237	19686	7052.18798828125	4881	3131	0.641466915607452	463	0.0948576107621193	50	0.010243802331388	133	0.027248514816165	1801	0.368981778621674	NA	NA	NA	NA	NA	NA	NA	NA	NA	NA	NA	NA	NA	NA	NA	NA	NA	NA	NA	NA	NA	NA		NA	NA	NA	NA
6013306004	14000US06013306004	Census Tract 3060.04, Contra Costa County, California	Census Tract 3060.04	1665854	73542	1243	1	81.9400024414062	49259	22636	5167.9921875	3324	1935	0.582129955291748	494	0.148616120219231	41	0.0123345367610455	140	0.0421179309487343	1009	0.303549945354462	NA	NA	NA	NA	NA	NA	NA	NA	NA	NA	NA	NA	NA	NA	NA	NA	NA	NA	NA	NA	NA	NA		NA	NA	NA	NA
6013307101	14000US06013307101	Census Tract 3071.01, Contra Costa County, California	Census Tract 3071.01	2163526	0	1541	1	82.8899993896484	65472	27598	4987.17822265625	4166	2748	0.65962553024292	424	0.101776286959648	44	0.0105616897344589	232	0.0556889101862907	1173	0.28156504034996	NA	NA	NA	NA	NA	NA	NA	NA	NA	NA	NA	NA	NA	NA	NA	NA	NA	NA	NA	NA	NA	NA		NA	NA	NA	NA
6013307102	14000US06013307102	Census Tract 3071.02, Contra Costa County, California	Census Tract 3071.02	1603150	0	1869	1	76.8300018310547	45512	19396	8139.201171875	5038	2661	0.528185784816742	456	0.0905121043324471	87	0.0172687564045191	144	0.0285827703773975	2491	0.494442224502563	NA	NA	NA	NA	NA	NA	NA	NA	NA	NA	NA	NA	NA	NA	NA	NA	NA	NA	NA	NA	NA	NA		NA	NA	NA	NA
6013307201	14000US06013307201	Census Tract 3072.01, Contra Costa County, California	Census Tract 3072.01	1544734	0	1163	1	84.7300033569336	34167	16454	5812.966796875	3467	1900	0.548024237155914	487	0.140467256307602	48	0.0138448234647512	173	0.04989904910326	1596	0.460340350866318	NA	NA	NA	NA	NA	NA	NA	NA	NA	NA	NA	NA	NA	NA	NA	NA	NA	NA	NA	NA	NA	NA		NA	NA	NA	NA
6013307202	14000US06013307202	Census Tract 3072.02, Contra Costa County, California	Census Tract 3072.02	703876	0	1575	1	73.2099990844727	30691	14318	14471.900390625	3933	1114	0.283244341611862	1207	0.306890428066254	24	0.00610221177339554	178	0.0452580712735653	1817	0.461988300085068	NA	NA	NA	NA	NA	NA	NA	NA	NA	NA	NA	NA	NA	NA	NA	NA	NA	NA	NA	NA	NA	NA		NA	NA	NA	NA
6013307204	14000US06013307204	Census Tract 3072.04, Contra Costa County, California	Census Tract 3072.04	1499996	0	1363	1	89.1500015258789	52702	23364	7424.65185546875	4300	2382	0.553953468799591	409	0.0951162800192833	49	0.0113953491672873	257	0.0597674436867237	1721	0.400232553482056	NA	NA	NA	NA	NA	NA	NA	NA	NA	NA	NA	NA	NA	NA	NA	NA	NA	NA	NA	NA	NA	NA		NA	NA	NA	NA
6013307205	14000US06013307205	Census Tract 3072.05, Contra Costa County, California	Census Tract 3072.05	3082322	0	2664	1	81.2300033569336	54830	23064	5541.591796875	6595	3377	0.512054562568665	1181	0.179075062274933	63	0.00955269113183022	460	0.0697498098015785	2049	0.310689926147461	NA	NA	NA	NA	NA	NA	NA	NA	NA	NA	NA	NA	NA	NA	NA	NA	NA	NA	NA	NA	NA	NA		NA	NA	NA	NA
6013308001	14000US06013308001	Census Tract 3080.01, Contra Costa County, California	Census Tract 3080.01	3675852	0	2563	1	85.0800018310547	59783	23811	5093.52001953125	7229	4539	0.627887666225433	839	0.116060316562653	81	0.011204868555069	389	0.05381103977561	2179	0.301424831151962	NA	NA	NA	NA	NA	NA	NA	NA	NA	NA	NA	NA	NA	NA	NA	NA	NA	NA	NA	NA	NA	NA		NA	NA	NA	NA
6013308002	14000US06013308002	Census Tract 3080.02, Contra Costa County, California	Census Tract 3080.02	3977047	0	1363	1	89.4800033569336	101409	35684	2731.27490234375	4194	2064	0.492131620645523	700	0.166905105113983	22	0.00524558918550611	571	0.136146873235703	1076	0.256556987762451	NA	NA	NA	NA	NA	NA	NA	NA	NA	NA	NA	NA	NA	NA	NA	NA	NA	NA	NA	NA	NA	NA		NA	NA	NA	NA
6013309000	14000US06013309000	Census Tract 3090, Contra Costa County, California	Census Tract 3090	9904795	8915274	1193	1	89.0699996948242	69022	30608	724.584106445312	2771	932	0.336340665817261	933	0.336701542139053	22	0.00793937221169472	234	0.0844460502266884	809	0.29195237159729	NA	NA	NA	NA	NA	NA	NA	NA	NA	NA	NA	NA	NA	NA	NA	NA	NA	NA	NA	NA	NA	NA		NA	NA	NA	NA
6013310000	14000US06013310000	Census Tract 3100, Contra Costa County, California	Census Tract 3100	1982994	0	1814	1	73.75	47221	16106	7367.708984375	5641	1861	0.329906046390533	1054	0.186846300959587	66	0.011700052767992	547	0.0969686210155487	3028	0.53678423166275	NA	NA	NA	NA	NA	NA	NA	NA	NA	NA	NA	NA	NA	NA	NA	NA	NA	NA	NA	NA	NA	NA		NA	NA	NA	NA
6013311000	14000US06013311000	Census Tract 3110, Contra Costa County, California	Census Tract 3110	1615801	0	1563	1	74.5100021362305	48269	15979	8016.1669921875	5001	1619	0.323735266923904	977	0.19536092877388	65	0.0129974009469151	691	0.138172373175621	2620	0.52389520406723	NA	NA	NA	NA	NA	NA	NA	NA	NA	NA	NA	NA	NA	NA	NA	NA	NA	NA	NA	NA	NA	NA		NA	NA	NA	NA
6013312000	14000US06013312000	Census Tract 3120, Contra Costa County, California	Census Tract 3120	1390864	0	815	1	78.6500015258789	28672	15387	4268.0322265625	2292	580	0.253054112195969	920	0.401396155357361	16	0.00698080286383629	166	0.0724258273839951	878	0.383071541786194	NA	NA	NA	NA	NA	NA	NA	NA	NA	NA	NA	NA	NA	NA	NA	NA	NA	NA	NA	NA	NA	NA		NA	NA	NA	NA
6013313101	14000US06013313101	Census Tract 3131.01, Contra Costa County, California	Census Tract 3131.01	3601402	0	2847	1	77.8300018310547	42803	22398	5214.63720703125	7251	2652	0.365742653608322	1516	0.20907461643219	69	0.00951592903584242	1017	0.140256509184837	2840	0.391670107841492	NA	NA	NA	NA	NA	NA	NA	NA	NA	NA	NA	NA	NA	NA	NA	NA	NA	NA	NA	NA	NA	NA		NA	NA	NA	NA
6013313102	14000US06013313102	Census Tract 3131.02, Contra Costa County, California	Census Tract 3131.02	1988870	0	1445	1	80.5500030517578	62770	24371	5188.1279296875	3984	1612	0.404618471860886	973	0.244226902723312	41	0.0102911647409201	398	0.099899597465992	1414	0.354919672012329	NA	NA	NA	NA	NA	NA	NA	NA	NA	NA	NA	NA	NA	NA	NA	NA	NA	NA	NA	NA	NA	NA		NA	NA	NA	NA
6013313103	14000US06013313103	Census Tract 3131.03, Contra Costa County, California	Census Tract 3131.03	14018159	0	2678	0.998506367206573	87.3300018310547	80547	35821	1426.89794921875	7723	3194	0.413569867610931	1340	0.173507705330849	55	0.00712158484384418	1241	0.160688847303391	2535	0.32824033498764	NA	NA	NA	NA	NA	NA	NA	NA	NA	NA	NA	NA	NA	NA	NA	NA	NA	NA	NA	NA	NA	NA		NA	NA	NA	NA
6013313203	14000US06013313203	Census Tract 3132.03, Contra Costa County, California	Census Tract 3132.03	3090756	0	985	1	76.1900024414062	61167	22581	2699.96801757812	3222	1426	0.442582249641418	299	0.092799499630928	19	0.00589695805683732	549	0.170391067862511	1278	0.396648049354553	NA	NA	NA	NA	NA	NA	NA	NA	NA	NA	NA	NA	NA	NA	NA	NA	NA	NA	NA	NA	NA	NA		NA	NA	NA	NA
6013313204	14000US06013313204	Census Tract 3132.04, Contra Costa County, California	Census Tract 3132.04	17017865	0	1837	0.997278153896332	75.2900009155273	58942	24757	843.449829101562	5542	2577	0.464994579553604	711	0.128293037414551	51	0.00920245423913002	556	0.100324794650078	2494	0.450018048286438	NA	NA	NA	NA	NA	NA	NA	NA	NA	NA	NA	NA	NA	NA	NA	NA	NA	NA	NA	NA	NA	NA		NA	NA	NA	NA
6013313205	14000US06013313205	Census Tract 3132.05, Contra Costa County, California	Census Tract 3132.05	1485140	0	530	1	85.8899993896484	83915	39509	3006.5439453125	1724	796	0.461716949939728	121	0.0701856166124344	10	0.0058004641905427	336	0.194895595312119	807	0.468097448348999	NA	NA	NA	NA	NA	NA	NA	NA	NA	NA	NA	NA	NA	NA	NA	NA	NA	NA	NA	NA	NA	NA		NA	NA	NA	NA
6013313206	14000US06013313206	Census Tract 3132.06, Contra Costa County, California	Census Tract 3132.06	1729132	0	1613	1	61.060001373291	57788	16848	8623.1474609375	5757	1922	0.33385443687439	901	0.1565051227808	63	0.0109432004392147	560	0.0972728878259659	3282	0.570088565349579	NA	NA	NA	NA	NA	NA	NA	NA	NA	NA	NA	NA	NA	NA	NA	NA	NA	NA	NA	NA	NA	NA		NA	NA	NA	NA
6013314102	14000US06013314102	Census Tract 3141.02, Contra Costa County, California	Census Tract 3141.02	4895737	643491	1785	1	76.3000030517578	49837	19112	3133.43994140625	5923	2384	0.402498722076416	708	0.119534023106098	29	0.0048961672000587	710	0.119871683418751	3218	0.54330575466156	NA	NA	NA	NA	NA	NA	NA	NA	NA	NA	NA	NA	NA	NA	NA	NA	NA	NA	NA	NA	NA	NA		NA	NA	NA	NA
6013314103	14000US06013314103	Census Tract 3141.03, Contra Costa County, California	Census Tract 3141.03	6026400	1213332	1740	1	71.6999969482422	44763	16815	2383.52490234375	5546	1694	0.305445373058319	887	0.159935086965561	71	0.0128020187839866	703	0.126758024096489	3022	0.544897198677063	NA	NA	NA	NA	NA	NA	NA	NA	NA	NA	NA	NA	NA	NA	NA	NA	NA	NA	NA	NA	NA	NA		NA	NA	NA	NA
6013314104	14000US06013314104	Census Tract 3141.04, Contra Costa County, California	Census Tract 3141.04	2309581	0	2412	1	63.4500007629395	37141	16290	7982.19921875	7118	2918	0.409946620464325	1142	0.1604383289814	73	0.0102556897327304	659	0.0925821885466576	3659	0.514048874378204	NA	NA	NA	NA	NA	NA	NA	NA	NA	NA	NA	NA	NA	NA	NA	NA	NA	NA	NA	NA	NA	NA		NA	NA	NA	NA
6013314200	14000US06013314200	Census Tract 3142, Contra Costa County, California	Census Tract 3142	5082003	4893338	1773	1	55.2099990844727	41272	14179	3303.48095703125	6482	3081	0.475316256284714	254	0.0391854383051395	63	0.00971922185271978	321	0.0495217517018318	4481	0.691298961639404	NA	NA	NA	NA	NA	NA	NA	NA	NA	NA	NA	NA	NA	NA	NA	NA	NA	NA	NA	NA	NA	NA		NA	NA	NA	NA
6013315000	14000US06013315000	Census Tract 3150, Contra Costa County, California	Census Tract 3150	40366305	7092411	1194	0.994137346744537	97.6399993896484	84440	32486	210.515899658203	3281	1824	0.55592805147171	256	0.0780249908566475	23	0.0070100580342114	635	0.193538561463356	755	0.23011277616024	NA	NA	NA	NA	NA	NA	NA	NA	NA	NA	NA	NA	NA	NA	NA	NA	NA	NA	NA	NA	NA	NA		NA	NA	NA	NA
6013316000	14000US06013316000	Census Tract 3160, Contra Costa County, California	Census Tract 3160	1521070	1354775	487	1	83.7900009155273	40536	16236	2525.1650390625	1483	919	0.61968982219696	283	0.190829396247864	17	0.0114632500335574	43	0.0289952792227268	310	0.209035739302635	NA	NA	NA	NA	NA	NA	NA	NA	NA	NA	NA	NA	NA	NA	NA	NA	NA	NA	NA	NA	NA	NA		NA	NA	NA	NA
6013317000	14000US06013317000	Census Tract 3170, Contra Costa County, California	Census Tract 3170	1623001	0	1092	1	92.6500015258789	69293	38945	3421.39892578125	2144	1764	0.822761178016663	59	0.0275186561048031	14	0.00652985088527203	73	0.0340485088527203	326	0.152052238583565	NA	NA	NA	NA	NA	NA	NA	NA	NA	NA	NA	NA	NA	NA	NA	NA	NA	NA	NA	NA	NA	NA		NA	NA	NA	NA
6013318000	14000US06013318000	Census Tract 3180, Contra Costa County, California	Census Tract 3180	11967016	1895226	1586	0.997477948665619	92.8499984741211	53708	35188	707.067687988281	3267	2643	0.808999061584473	99	0.0303030293434858	37	0.0113253751769662	82	0.0250994805246592	500	0.153045609593391	NA	NA	NA	NA	NA	NA	NA	NA	NA	NA	NA	NA	NA	NA	NA	NA	NA	NA	NA	NA	NA	NA		NA	NA	NA	NA
6013319000	14000US06013319000	Census Tract 3190, Contra Costa County, California	Census Tract 3190	3129806	0	3214	1	89.9300003051758	58430	32834	6133.60400390625	7412	5852	0.789530515670776	210	0.0283324345946312	95	0.0128170531243086	377	0.0508634634315968	1354	0.182676747441292	NA	NA	NA	NA	NA	NA	NA	NA	NA	NA	NA	NA	NA	NA	NA	NA	NA	NA	NA	NA	NA	NA		NA	NA	NA	NA
6013320001	14000US06013320001	Census Tract 3200.01, Contra Costa County, California	Census Tract 3200.01	15421647	1482173	1267	1	82.0199966430664	60958	21278	607.120971679688	3615	2437	0.674135565757751	96	0.0265560168772936	30	0.00829875469207764	181	0.0500691570341587	1203	0.332780092954636	NA	NA	NA	NA	NA	NA	NA	NA	NA	NA	NA	NA	NA	NA	NA	NA	NA	NA	NA	NA	NA	NA		NA	NA	NA	NA
6013320003	14000US06013320003	Census Tract 3200.03, Contra Costa County, California	Census Tract 3200.03	1245348	0	1046	1	92.3399963378906	107445	43126	5833.64404296875	2805	2034	0.725133717060089	65	0.0231729056686163	20	0.0071301250718534	374	0.133333340287209	327	0.116577543318272	NA	NA	NA	NA	NA	NA	NA	NA	NA	NA	NA	NA	NA	NA	NA	NA	NA	NA	NA	NA	NA	NA		NA	NA	NA	NA
6013320004	14000US06013320004	Census Tract 3200.04, Contra Costa County, California	Census Tract 3200.04	7159486	0	2591	1	95.9400024414062	94767	41443	2248.67602539062	6216	4539	0.730212330818176	216	0.0347490347921848	46	0.00740025704726577	680	0.109395109117031	932	0.149935647845268	NA	NA	NA	NA	NA	NA	NA	NA	NA	NA	NA	NA	NA	NA	NA	NA	NA	NA	NA	NA	NA	NA		NA	NA	NA	NA
6013321101	14000US06013321101	Census Tract 3211.01, Contra Costa County, California	Census Tract 3211.01	4324474	0	2571	1	92.5500030517578	83238	37422	3922.2880859375	6549	5028	0.767750799655914	325	0.0496258959174156	24	0.00366468192078173	541	0.0826080292463303	992	0.151473507285118	NA	NA	NA	NA	NA	NA	NA	NA	NA	NA	NA	NA	NA	NA	NA	NA	NA	NA	NA	NA	NA	NA		NA	NA	NA	NA
6013321102	14000US06013321102	Census Tract 3211.02, Contra Costa County, California	Census Tract 3211.02	5318835	0	2775	1	94.0400009155273	102089	50777	3257.18505859375	6689	5246	0.78427267074585	92	0.013753923587501	17	0.00254148594103754	824	0.123187318444252	702	0.104948423802853	NA	NA	NA	NA	NA	NA	NA	NA	NA	NA	NA	NA	NA	NA	NA	NA	NA	NA	NA	NA	NA	NA		NA	NA	NA	NA
6013321103	14000US06013321103	Census Tract 3211.03, Contra Costa County, California	Census Tract 3211.03	5192165	0	1851	1	95.6900024414062	96060	39744	2253.69702148438	4518	3794	0.839752078056335	64	0.0141655597835779	20	0.00442673685029149	322	0.0712704733014107	466	0.103142984211445	NA	NA	NA	NA	NA	NA	NA	NA	NA	NA	NA	NA	NA	NA	NA	NA	NA	NA	NA	NA	NA	NA		NA	NA	NA	NA
6013321200	14000US06013321200	Census Tract 3212, Contra Costa County, California	Census Tract 3212	2333715	0	2406	1	91.7200012207031	56775	29467	6140.59716796875	5533	3204	0.579071044921875	174	0.0314476788043976	24	0.00433761114254594	1519	0.274534612894058	796	0.143864095211029	NA	NA	NA	NA	NA	NA	NA	NA	NA	NA	NA	NA	NA	NA	NA	NA	NA	NA	NA	NA	NA	NA		NA	NA	NA	NA
6013322000	14000US06013322000	Census Tract 3220, Contra Costa County, California	Census Tract 3220	4395301	0	2576	1	96.2699966430664	89722	48209	3585.6650390625	6085	4657	0.765324592590332	99	0.016269514337182	19	0.00312243192456663	802	0.131799504160881	690	0.11339358985424	NA	NA	NA	NA	NA	NA	NA	NA	NA	NA	NA	NA	NA	NA	NA	NA	NA	NA	NA	NA	NA	NA		NA	NA	NA	NA
6013323000	14000US06013323000	Census Tract 3230, Contra Costa County, California	Census Tract 3230	1917327	0	1739	1	94.8899993896484	91250	38710	5878.82421875	4352	3583	0.823299646377563	31	0.00712316203862429	31	0.00712316203862429	332	0.0762867629528046	534	0.122702203691006	NA	NA	NA	NA	NA	NA	NA	NA	NA	NA	NA	NA	NA	NA	NA	NA	NA	NA	NA	NA	NA	NA		NA	NA	NA	NA
6013324001	14000US06013324001	Census Tract 3240.01, Contra Costa County, California	Census Tract 3240.01	1550514	0	2757	1	91.629997253418	65873	45637	7708.923828125	4615	2978	0.645287096500397	182	0.0394366197288036	25	0.00541711784899235	913	0.197833150625229	622	0.134777903556824	NA	NA	NA	NA	NA	NA	NA	NA	NA	NA	NA	NA	NA	NA	NA	NA	NA	NA	NA	NA	NA	NA		NA	NA	NA	NA
6013324002	14000US06013324002	Census Tract 3240.02, Contra Costa County, California	Census Tract 3240.02	2000130	0	2532	1	95.9599990844727	61306	44963	6657.130859375	5141	3594	0.699085772037506	188	0.0365687608718872	16	0.00311223510652781	761	0.148025676608086	864	0.168060690164566	NA	NA	NA	NA	NA	NA	NA	NA	NA	NA	NA	NA	NA	NA	NA	NA	NA	NA	NA	NA	NA	NA		NA	NA	NA	NA
6013325000	14000US06013325000	Census Tract 3250, Contra Costa County, California	Census Tract 3250	2936934	0	2243	1	97.6900024414062	77972	40465	4862.6201171875	5514	4582	0.830975711345673	99	0.0179542973637581	21	0.00380848697386682	356	0.0645629316568375	601	0.108995288610458	NA	NA	NA	NA	NA	NA	NA	NA	NA	NA	NA	NA	NA	NA	NA	NA	NA	NA	NA	NA	NA	NA		NA	NA	NA	NA
6013326000	14000US06013326000	Census Tract 3260, Contra Costa County, California	Census Tract 3260	2404778	0	1424	1	95.9800033569336	96154	41757	3701.708984375	3437	3004	0.874018013477325	28	0.00814663991332054	4	0.00116380595136434	212	0.0616816990077496	269	0.0782659277319908	NA	NA	NA	NA	NA	NA	NA	NA	NA	NA	NA	NA	NA	NA	NA	NA	NA	NA	NA	NA	NA	NA		NA	NA	NA	NA
6013327000	14000US06013327000	Census Tract 3270, Contra Costa County, California	Census Tract 3270	8279117	0	2896	1	88.2200012207031	51673	27395	2094.42309570312	6695	4382	0.654518306255341	314	0.0469006709754467	65	0.00970873795449734	460	0.0687079876661301	2137	0.319193422794342	NA	NA	NA	NA	NA	NA	NA	NA	NA	NA	NA	NA	NA	NA	NA	NA	NA	NA	NA	NA	NA	NA		NA	NA	NA	NA
6013328000	14000US06013328000	Census Tract 3280, Contra Costa County, California	Census Tract 3280	1109516	0	1450	1	90.0999984741211	30974	27125	5324.6298828125	2281	1343	0.588776826858521	158	0.0692678615450859	22	0.00964489299803972	410	0.179745718836784	500	0.219202101230621	NA	NA	NA	NA	NA	NA	NA	NA	NA	NA	NA	NA	NA	NA	NA	NA	NA	NA	NA	NA	NA	NA		NA	NA	NA	NA
6013329000	14000US06013329000	Census Tract 3290, Contra Costa County, California	Census Tract 3290	2712724	0	2354	1	91.379997253418	66191	26826	6023.5517578125	6309	4114	0.652084350585938	200	0.0317007452249527	51	0.00808368995785713	504	0.0798858776688576	2158	0.342051029205322	NA	NA	NA	NA	NA	NA	NA	NA	NA	NA	NA	NA	NA	NA	NA	NA	NA	NA	NA	NA	NA	NA		NA	NA	NA	NA
6013330000	14000US06013330000	Census Tract 3300, Contra Costa County, California	Census Tract 3300	2186367	0	1999	1	87.4300003051758	73289	32650	6341.20703125	5353	3687	0.688772678375244	150	0.0280216708779335	43	0.00803287886083126	458	0.0855595022439957	1511	0.28227162361145	NA	NA	NA	NA	NA	NA	NA	NA	NA	NA	NA	NA	NA	NA	NA	NA	NA	NA	NA	NA	NA	NA		NA	NA	NA	NA
6013331000	14000US06013331000	Census Tract 3310, Contra Costa County, California	Census Tract 3310	2819838	0	2800	1	89.7699966430664	69329	31530	6441.35791015625	7013	4811	0.686011672019958	203	0.0289462432265282	55	0.00784257799386978	797	0.11364608258009	1659	0.236560672521591	NA	NA	NA	NA	NA	NA	NA	NA	NA	NA	NA	NA	NA	NA	NA	NA	NA	NA	NA	NA	NA	NA		NA	NA	NA	NA
6013332000	14000US06013332000	Census Tract 3320, Contra Costa County, California	Census Tract 3320	3082892	0	2877	1	93.5699996948242	70898	32041	6329.43701171875	7534	5614	0.745155274868011	165	0.0219007171690464	86	0.0114149190485477	626	0.0830899924039841	1640	0.217679858207703	NA	NA	NA	NA	NA	NA	NA	NA	NA	NA	NA	NA	NA	NA	NA	NA	NA	NA	NA	NA	NA	NA		NA	NA	NA	NA
6013333101	14000US06013333101	Census Tract 3331.01, Contra Costa County, California	Census Tract 3331.01	1913632	0	1498	1	94.9000015258789	72976	32197	5536.9267578125	4091	2912	0.711806416511536	114	0.0278660468757153	32	0.00782204791903496	451	0.110241994261742	818	0.199951112270355	NA	NA	NA	NA	NA	NA	NA	NA	NA	NA	NA	NA	NA	NA	NA	NA	NA	NA	NA	NA	NA	NA		NA	NA	NA	NA
6013333102	14000US06013333102	Census Tract 3331.02, Contra Costa County, California	Census Tract 3331.02	1943196	0	1570	1	95.6699981689453	72125	34304	5138.134765625	3855	2773	0.719325542449951	108	0.0280155632644892	13	0.00337224407121539	499	0.129442289471626	681	0.176653698086739	NA	NA	NA	NA	NA	NA	NA	NA	NA	NA	NA	NA	NA	NA	NA	NA	NA	NA	NA	NA	NA	NA		NA	NA	NA	NA
6013333200	14000US06013333200	Census Tract 3332, Contra Costa County, California	Census Tract 3332	2369307	0	2231	1	97.25	75357	35063	6477.95703125	5926	4375	0.73827201128006	156	0.0263246707618237	35	0.00590617582201958	616	0.103948697447777	1166	0.196760043501854	NA	NA	NA	NA	NA	NA	NA	NA	NA	NA	NA	NA	NA	NA	NA	NA	NA	NA	NA	NA	NA	NA		NA	NA	NA	NA
6013334001	14000US06013334001	Census Tract 3340.01, Contra Costa County, California	Census Tract 3340.01	1305634	0	1580	1	88.75	54688	28567	7436.89599609375	3749	2699	0.719925284385681	113	0.0301413703709841	34	0.00906908512115479	357	0.0952253937721252	763	0.203520938754082	NA	NA	NA	NA	NA	NA	NA	NA	NA	NA	NA	NA	NA	NA	NA	NA	NA	NA	NA	NA	NA	NA		NA	NA	NA	NA
6013334004	14000US06013334004	Census Tract 3340.04, Contra Costa County, California	Census Tract 3340.04	2644538	0	3303	1	93.0699996948242	74075	41798	7215.0380859375	7367	4756	0.645581662654877	332	0.0450658351182938	52	0.00705850403755903	1136	0.154201164841652	1563	0.212162345647812	NA	NA	NA	NA	NA	NA	NA	NA	NA	NA	NA	NA	NA	NA	NA	NA	NA	NA	NA	NA	NA	NA		NA	NA	NA	NA
6013334006	14000US06013334006	Census Tract 3340.06, Contra Costa County, California	Census Tract 3340.06	1734939	0	1723	1	97.2300033569336	119832	41880	7116.373046875	4767	3189	0.668974220752716	84	0.0176211446523666	21	0.00440528616309166	970	0.203482270240784	570	0.119572058320045	NA	NA	NA	NA	NA	NA	NA	NA	NA	NA	NA	NA	NA	NA	NA	NA	NA	NA	NA	NA	NA	NA		NA	NA	NA	NA
6013334200	14000US06013334200	Census Tract 3342, Contra Costa County, California	Census Tract 3342	6732309	0	2826	1	96.7699966430664	129417	58308	2613.72094726562	6794	5803	0.854135990142822	90	0.0132469832897186	8	0.00117751001380384	547	0.0805122181773186	421	0.0619664415717125	NA	NA	NA	NA	NA	NA	NA	NA	NA	NA	NA	NA	NA	NA	NA	NA	NA	NA	NA	NA	NA	NA		NA	NA	NA	NA
6013335000	14000US06013335000	Census Tract 3350, Contra Costa County, California	Census Tract 3350	1774610	0	1273	1	93.9700012207031	70357	30684	4900.89599609375	3358	2359	0.702501475811005	71	0.021143538877368	25	0.00744490791112185	252	0.0750446692109108	899	0.267718881368637	NA	NA	NA	NA	NA	NA	NA	NA	NA	NA	NA	NA	NA	NA	NA	NA	NA	NA	NA	NA	NA	NA		NA	NA	NA	NA
6013336101	14000US06013336101	Census Tract 3361.01, Contra Costa County, California	Census Tract 3361.01	699952	0	1580	1	64.9100036621094	39934	16006	17768.5390625	4802	2106	0.438567250967026	356	0.0741357803344727	26	0.00541441095992923	364	0.0758017525076866	3347	0.697001278400421	NA	NA	NA	NA	NA	NA	NA	NA	NA	NA	NA	NA	NA	NA	NA	NA	NA	NA	NA	NA	NA	NA		NA	NA	NA	NA
6013336102	14000US06013336102	Census Tract 3361.02, Contra Costa County, California	Census Tract 3361.02	663876	0	2701	1	69.6900024414062	41948	16889	29630.470703125	7595	3370	0.44371297955513	451	0.0593811720609665	58	0.00763660296797752	661	0.0870309397578239	4936	0.649901270866394	NA	NA	NA	NA	NA	NA	NA	NA	NA	NA	NA	NA	NA	NA	NA	NA	NA	NA	NA	NA	NA	NA		NA	NA	NA	NA
6013336201	14000US06013336201	Census Tract 3362.01, Contra Costa County, California	Census Tract 3362.01	1249687	0	1242	1	71.4000015258789	69561	23044	8356.357421875	4032	2222	0.551091253757477	114	0.0282738097012043	20	0.0049603171646595	407	0.100942462682724	2205	0.546875	NA	NA	NA	NA	NA	NA	NA	NA	NA	NA	NA	NA	NA	NA	NA	NA	NA	NA	NA	NA	NA	NA		NA	NA	NA	NA
6013336202	14000US06013336202	Census Tract 3362.02, Contra Costa County, California	Census Tract 3362.02	687657	0	1696	1	47.1800003051758	33221	12804	21472.220703125	5701	2602	0.456411153078079	243	0.0426241010427475	58	0.0101736541837454	285	0.0499912314116955	4399	0.771619021892548	NA	NA	NA	NA	NA	NA	NA	NA	NA	NA	NA	NA	NA	NA	NA	NA	NA	NA	NA	NA	NA	NA		NA	NA	NA	NA
6013337100	14000US06013337100	Census Tract 3371, Contra Costa County, California	Census Tract 3371	2770900	0	1222	1	96.9700012207031	86957	37953	2991.07202148438	3200	2275	0.7109375	69	0.0215624999254942	12	0.00374999991618097	414	0.129374995827675	560	0.174999997019768	NA	NA	NA	NA	NA	NA	NA	NA	NA	NA	NA	NA	NA	NA	NA	NA	NA	NA	NA	NA	NA	NA		NA	NA	NA	NA
6013337200	14000US06013337200	Census Tract 3372, Contra Costa County, California	Census Tract 3372	3192627	0	3124	1	88.9499969482422	58158	29821	5827.14013671875	7183	4790	0.666852295398712	320	0.0445496328175068	46	0.00640400918200612	845	0.117638871073723	1543	0.214812755584717	NA	NA	NA	NA	NA	NA	NA	NA	NA	NA	NA	NA	NA	NA	NA	NA	NA	NA	NA	NA	NA	NA		NA	NA	NA	NA
6013337300	14000US06013337300	Census Tract 3373, Contra Costa County, California	Census Tract 3373	4373704	0	2333	1	96.8099975585938	121901	52156	3611.06909179688	6098	4507	0.739094793796539	102	0.0167267955839634	16	0.0026238108985126	1010	0.16562807559967	565	0.092653326690197	NA	NA	NA	NA	NA	NA	NA	NA	NA	NA	NA	NA	NA	NA	NA	NA	NA	NA	NA	NA	NA	NA		NA	NA	NA	NA
6013338101	14000US06013338101	Census Tract 3381.01, Contra Costa County, California	Census Tract 3381.01	1139964	0	1907	1	73.5599975585938	50031	22653	11350.8701171875	4996	2639	0.528222560882568	277	0.0554443560540676	50	0.0100080063566566	579	0.115892715752125	2104	0.421136915683746	NA	NA	NA	NA	NA	NA	NA	NA	NA	NA	NA	NA	NA	NA	NA	NA	NA	NA	NA	NA	NA	NA		NA	NA	NA	NA
6013338102	14000US06013338102	Census Tract 3381.02, Contra Costa County, California	Census Tract 3381.02	1660517	0	1368	1	96.5199966430664	93601	39263	5616.65185546875	3601	2722	0.755901157855988	68	0.0188836436718702	12	0.00333240791223943	413	0.114690363407135	572	0.158844769001007	NA	NA	NA	NA	NA	NA	NA	NA	NA	NA	NA	NA	NA	NA	NA	NA	NA	NA	NA	NA	NA	NA		NA	NA	NA	NA
6013338201	14000US06013338201	Census Tract 3382.01, Contra Costa County, California	Census Tract 3382.01	3687154	0	1450	1	94.0299987792969	111066	51217	2662.23095703125	3790	2903	0.765963077545166	40	0.0105540901422501	16	0.00422163587063551	528	0.139313980937004	393	0.103693932294846	NA	NA	NA	NA	NA	NA	NA	NA	NA	NA	NA	NA	NA	NA	NA	NA	NA	NA	NA	NA	NA	NA		NA	NA	NA	NA
6013338203	14000US06013338203	Census Tract 3382.03, Contra Costa County, California	Census Tract 3382.03	1599608	0	2675	1	98.1800003051758	86728	53154	7389.7509765625	4564	3215	0.704425930976868	144	0.0315512716770172	17	0.00372480298392475	799	0.175065726041794	435	0.095311127603054	NA	NA	NA	NA	NA	NA	NA	NA	NA	NA	NA	NA	NA	NA	NA	NA	NA	NA	NA	NA	NA	NA		NA	NA	NA	NA
6013338204	14000US06013338204	Census Tract 3382.04, Contra Costa County, California	Census Tract 3382.04	2608073	15901	2902	1	99.5500030517578	93194	47157	5622.73779296875	5662	4214	0.74425995349884	81	0.0143058989197016	11	0.00194277602713555	998	0.176262810826302	419	0.0740021169185638	NA	NA	NA	NA	NA	NA	NA	NA	NA	NA	NA	NA	NA	NA	NA	NA	NA	NA	NA	NA	NA	NA		NA	NA	NA	NA
6013338301	14000US06013338301	Census Tract 3383.01, Contra Costa County, California	Census Tract 3383.01	1964961	0	1123	1	97.6100006103516	131125	60756	3851.44799804688	2922	2315	0.792265594005585	15	0.00513347005471587	7	0.00239561893977225	474	0.162217661738396	162	0.0554414764046669	NA	NA	NA	NA	NA	NA	NA	NA	NA	NA	NA	NA	NA	NA	NA	NA	NA	NA	NA	NA	NA	NA		NA	NA	NA	NA
6013338302	14000US06013338302	Census Tract 3383.02, Contra Costa County, California	Census Tract 3383.02	6750237	0	2191	1	97.4499969482422	140938	60469	2228.0791015625	5807	4595	0.79128634929657	53	0.00912691559642553	13	0.00223867711611092	759	0.130704328417778	371	0.0638884082436562	NA	NA	NA	NA	NA	NA	NA	NA	NA	NA	NA	NA	NA	NA	NA	NA	NA	NA	NA	NA	NA	NA		NA	NA	NA	NA
6013339001	14000US06013339001	Census Tract 3390.01, Contra Costa County, California	Census Tract 3390.01	1158726	0	2017	1	95.0500030517578	56635	37849	7514.7529296875	3362	2178	0.647828698158264	162	0.0481856055557728	5	0.001487210043706	572	0.170136824250221	570	0.16954194009304	NA	NA	NA	NA	NA	NA	NA	NA	NA	NA	NA	NA	NA	NA	NA	NA	NA	NA	NA	NA	NA	NA		NA	NA	NA	NA
6013339002	14000US06013339002	Census Tract 3390.02, Contra Costa County, California	Census Tract 3390.02	2208347	0	3522	1	94.3000030517578	63527	52327	6537.28515625	5574	4121	0.73932546377182	149	0.0267312526702881	14	0.00251166103407741	738	0.132400438189507	705	0.126480087637901	NA	NA	NA	NA	NA	NA	NA	NA	NA	NA	NA	NA	NA	NA	NA	NA	NA	NA	NA	NA	NA	NA		NA	NA	NA	NA
6013340001	14000US06013340001	Census Tract 3400.01, Contra Costa County, California	Census Tract 3400.01	2711718	0	2467	1	96.1399993896484	81541	49991	5594.0771484375	5857	4301	0.734335005283356	138	0.0235615503042936	28	0.00478060403838754	728	0.124295711517334	884	0.150930508971214	NA	NA	NA	NA	NA	NA	NA	NA	NA	NA	NA	NA	NA	NA	NA	NA	NA	NA	NA	NA	NA	NA		NA	NA	NA	NA
6013340002	14000US06013340002	Census Tract 3400.02, Contra Costa County, California	Census Tract 3400.02	6651754	0	3024	1	99.0100021362305	106948	53800	2725.583984375	7000	5813	0.830428600311279	63	0.00899999961256981	22	0.00314285699278116	717	0.102428570389748	521	0.0744285732507706	NA	NA	NA	NA	NA	NA	NA	NA	NA	NA	NA	NA	NA	NA	NA	NA	NA	NA	NA	NA	NA	NA		NA	NA	NA	NA
6013341000	14000US06013341000	Census Tract 3410, Contra Costa County, California	Census Tract 3410	3785412	0	2096	1	98.4300003051758	92926	52687	3327.9599609375	4864	3956	0.813322365283966	59	0.0121299335733056	15	0.00308388192206621	458	0.094161182641983	436	0.0896381586790085	NA	NA	NA	NA	NA	NA	NA	NA	NA	NA	NA	NA	NA	NA	NA	NA	NA	NA	NA	NA	NA	NA		NA	NA	NA	NA
6013343001	14000US06013343001	Census Tract 3430.01, Contra Costa County, California	Census Tract 3430.01	2582231	0	2209	1	99.4899978637695	78977	40617	4820.43701171875	4806	3924	0.816479384899139	58	0.0120682483538985	9	0.00187265896238387	359	0.0746982917189598	700	0.145651265978813	NA	NA	NA	NA	NA	NA	NA	NA	NA	NA	NA	NA	NA	NA	NA	NA	NA	NA	NA	NA	NA	NA		NA	NA	NA	NA
6013343002	14000US06013343002	Census Tract 3430.02, Contra Costa County, California	Census Tract 3430.02	3411825	15374	2113	1	97.7600021362305	97500	54945	3324.94995117188	4380	3573	0.815753400325775	86	0.0196347031742334	14	0.00319634703919291	459	0.104794524610043	302	0.0689497739076614	NA	NA	NA	NA	NA	NA	NA	NA	NA	NA	NA	NA	NA	NA	NA	NA	NA	NA	NA	NA	NA	NA		NA	NA	NA	NA
6013343003	14000US06013343003	Census Tract 3430.03, Contra Costa County, California	Census Tract 3430.03	5862065	0	1513	1	99.5999984741211	107361	51781	1697.92102050781	3843	3323	0.86468905210495	42	0.010928962379694	4	0.00104085297789425	274	0.0712984651327133	222	0.0577673688530922	NA	NA	NA	NA	NA	NA	NA	NA	NA	NA	NA	NA	NA	NA	NA	NA	NA	NA	NA	NA	NA	NA		NA	NA	NA	NA
6013345101	14000US06013345101	Census Tract 3451.01, Contra Costa County, California	Census Tract 3451.01	2164174	0	2085	1	96.0699996948242	105393	41663	6857.4111328125	5730	3807	0.664397895336151	155	0.0270506106317043	30	0.00523560214787722	1163	0.202966839075089	787	0.137347295880318	NA	NA	NA	NA	NA	NA	NA	NA	NA	NA	NA	NA	NA	NA	NA	NA	NA	NA	NA	NA	NA	NA		NA	NA	NA	NA
6013345102	14000US06013345102	Census Tract 3451.02, Contra Costa County, California	Census Tract 3451.02	1780577	0	1318	1	95.9199981689453	137941	49331	5665.5810546875	3895	2957	0.759178459644318	88	0.022593067958951	9	0.00231065507978201	545	0.139922976493835	498	0.127856224775314	NA	NA	NA	NA	NA	NA	NA	NA	NA	NA	NA	NA	NA	NA	NA	NA	NA	NA	NA	NA	NA	NA		NA	NA	NA	NA
6013345103	14000US06013345103	Census Tract 3451.03, Contra Costa County, California	Census Tract 3451.03	3240458	0	1936	1	97.7799987792969	109750	50754	4045.88500976562	5062	3645	0.720071136951447	82	0.0161991305649281	21	0.00414855778217316	939	0.185499802231789	489	0.0966021344065666	NA	NA	NA	NA	NA	NA	NA	NA	NA	NA	NA	NA	NA	NA	NA	NA	NA	NA	NA	NA	NA	NA		NA	NA	NA	NA
6013345105	14000US06013345105	Census Tract 3451.05, Contra Costa County, California	Census Tract 3451.05	3714267	0	2388	1	96.1600036621094	112452	48676	4339.34814453125	6223	5211	0.837377488613129	46	0.00739193288609385	12	0.00192833004985005	571	0.0917563885450363	548	0.0880604237318039	NA	NA	NA	NA	NA	NA	NA	NA	NA	NA	NA	NA	NA	NA	NA	NA	NA	NA	NA	NA	NA	NA		NA	NA	NA	NA
6013345108	14000US06013345108	Census Tract 3451.08, Contra Costa County, California	Census Tract 3451.08	7276063	41682	3369	1	99.3000030517578	132406	69370	2617.375	7353	4891	0.665170669555664	161	0.0218958258628845	19	0.00258397893048823	1816	0.246974021196365	578	0.0786073729395866	NA	NA	NA	NA	NA	NA	NA	NA	NA	NA	NA	NA	NA	NA	NA	NA	NA	NA	NA	NA	NA	NA		NA	NA	NA	NA
6013345111	14000US06013345111	Census Tract 3451.11, Contra Costa County, California	Census Tract 3451.11	2331062	0	2004	1	95.4599990844727	109063	45618	5665.3779296875	5099	2713	0.532065093517303	136	0.0266718957573175	31	0.00607962301000953	1871	0.366934686899185	478	0.0937438681721687	NA	NA	NA	NA	NA	NA	NA	NA	NA	NA	NA	NA	NA	NA	NA	NA	NA	NA	NA	NA	NA	NA		NA	NA	NA	NA
6013345112	14000US06013345112	Census Tract 3451.12, Contra Costa County, California	Census Tract 3451.12	8341793	0	2452	1	97.9000015258789	108849	53357	2022.17797851562	6513	3469	0.532627046108246	225	0.0345462933182716	12	0.00184246897697449	2280	0.350069105625153	520	0.0798403173685074	NA	NA	NA	NA	NA	NA	NA	NA	NA	NA	NA	NA	NA	NA	NA	NA	NA	NA	NA	NA	NA	NA		NA	NA	NA	NA
6013345113	14000US06013345113	Census Tract 3451.13, Contra Costa County, California	Census Tract 3451.13	5369756	0	1484	1	99.4499969482422	162845	62369	2091.86010742188	4337	3167	0.730228245258331	54	0.012451003305614	3	0.000691721972543746	910	0.209822461009026	254	0.058565828949213	NA	NA	NA	NA	NA	NA	NA	NA	NA	NA	NA	NA	NA	NA	NA	NA	NA	NA	NA	NA	NA	NA		NA	NA	NA	NA
6013345114	14000US06013345114	Census Tract 3451.14, Contra Costa County, California	Census Tract 3451.14	5685926	0	2600	1	98.4599990844727	133000	68619	2872.89306640625	6307	5490	0.870461404323578	50	0.00792769901454449	8	0.00126843200996518	510	0.0808625370264053	342	0.0542254634201527	NA	NA	NA	NA	NA	NA	NA	NA	NA	NA	NA	NA	NA	NA	NA	NA	NA	NA	NA	NA	NA	NA		NA	NA	NA	NA
6013345115	14000US06013345115	Census Tract 3451.15, Contra Costa County, California	Census Tract 3451.15	15925865	1313	1873	0.956753849983215	98.2600021362305	158708	58272	932.507690429688	5734	3660	0.638297855854034	124	0.021625392138958	12	0.0020927800796926	1556	0.271363794803619	474	0.0826648026704788	NA	NA	NA	NA	NA	NA	NA	NA	NA	NA	NA	NA	NA	NA	NA	NA	NA	NA	NA	NA	NA	NA		NA	NA	NA	NA
6013345116	14000US06013345116	Census Tract 3451.16, Contra Costa County, California	Census Tract 3451.16	1259394	0	949	1	95.4300003051758	127500	44069	5879.6337890625	2859	2022	0.707240283489227	44	0.0153899965807796	10	0.00349772605113685	487	0.170339286327362	318	0.111227698624134	NA	NA	NA	NA	NA	NA	NA	NA	NA	NA	NA	NA	NA	NA	NA	NA	NA	NA	NA	NA	NA	NA		NA	NA	NA	NA
6013345202	14000US06013345202	Census Tract 3452.02, Contra Costa County, California	Census Tract 3452.02	7289024	0	3417	1	97.3099975585938	114960	51026	2777.23706054688	7816	5278	0.675281465053558	266	0.0340327546000481	16	0.00204708310775459	1588	0.203172981739044	758	0.0969805493950844	NA	NA	NA	NA	NA	NA	NA	NA	NA	NA	NA	NA	NA	NA	NA	NA	NA	NA	NA	NA	NA	NA		NA	NA	NA	NA
6013345203	14000US06013345203	Census Tract 3452.03, Contra Costa County, California	Census Tract 3452.03	25720314	0	2790	0.989605724811554	96.5899963378906	119867	67133	651.718383789062	6472	5687	0.878708302974701	43	0.00664400495588779	17	0.0026267000939697	344	0.0531520396471024	523	0.0808096453547478	NA	NA	NA	NA	NA	NA	NA	NA	NA	NA	NA	NA	NA	NA	NA	NA	NA	NA	NA	NA	NA	NA		NA	NA	NA	NA
6013345204	14000US06013345204	Census Tract 3452.04, Contra Costa County, California	Census Tract 3452.04	14755840	5258	1290	0.965891480445862	98.9700012207031	134800	61010	629.425170898438	3586	3256	0.907975435256958	8	0.0022308980114758	4	0.0011154490057379	184	0.0513106547296047	179	0.0499163419008255	NA	NA	NA	NA	NA	NA	NA	NA	NA	NA	NA	NA	NA	NA	NA	NA	NA	NA	NA	NA	NA	NA		NA	NA	NA	NA
6013346101	14000US06013346101	Census Tract 3461.01, Contra Costa County, California	Census Tract 3461.01	8734802	0	1320	0.996969699859619	99.379997253418	152950	72331	1017.93103027344	3433	2853	0.831051528453827	31	0.00903000310063362	3	0.000873870973009616	416	0.121176816523075	180	0.0524322763085365	NA	NA	NA	NA	NA	NA	NA	NA	NA	NA	NA	NA	NA	NA	NA	NA	NA	NA	NA	NA	NA	NA		NA	NA	NA	NA
6013346102	14000US06013346102	Census Tract 3461.02, Contra Costa County, California	Census Tract 3461.02	20507206	0	2066	0.996611833572388	98.4100036621094	162833	82992	713.575073242188	5650	4796	0.848849534988403	33	0.00584070803597569	8	0.00141592894215137	555	0.0982300862669945	330	0.0584070794284344	NA	NA	NA	NA	NA	NA	NA	NA	NA	NA	NA	NA	NA	NA	NA	NA	NA	NA	NA	NA	NA	NA		NA	NA	NA	NA
6013346201	14000US06013346201	Census Tract 3462.01, Contra Costa County, California	Census Tract 3462.01	16016666	0	2737	1	98.3899993896484	132760	86142	1161.208984375	7181	6413	0.893051087856293	38	0.00529174180701375	9	0.00125330698210746	439	0.061133548617363	357	0.0497145242989063	NA	NA	NA	NA	NA	NA	NA	NA	NA	NA	NA	NA	NA	NA	NA	NA	NA	NA	NA	NA	NA	NA		NA	NA	NA	NA
6013346203	14000US06013346203	Census Tract 3462.03, Contra Costa County, California	Census Tract 3462.03	2891022	0	1456	1	99.9599990844727	122763	50080	3438.36010742188	3838	3374	0.879103720188141	17	0.00442939018830657	4	0.00104220898356289	264	0.0687858238816261	234	0.0609692558646202	NA	NA	NA	NA	NA	NA	NA	NA	NA	NA	NA	NA	NA	NA	NA	NA	NA	NA	NA	NA	NA	NA		NA	NA	NA	NA
6013346204	14000US06013346204	Census Tract 3462.04, Contra Costa County, California	Census Tract 3462.04	13020053	0	2561	1	98.4000015258789	164893	68254	1447.76196289062	7278	5846	0.803242623806	52	0.00714481994509697	20	0.00274800788611174	916	0.125858753919601	435	0.0597691684961319	NA	NA	NA	NA	NA	NA	NA	NA	NA	NA	NA	NA	NA	NA	NA	NA	NA	NA	NA	NA	NA	NA		NA	NA	NA	NA
6013347000	14000US06013347000	Census Tract 3470, Contra Costa County, California	Census Tract 3470	26500749	0	2397	0.987901568412781	99.6399993896484	161536	85382	603.108093261719	6171	5095	0.825636029243469	85	0.013774105347693	16	0.00259277294389904	627	0.101604275405407	407	0.0659536570310593	NA	NA	NA	NA	NA	NA	NA	NA	NA	NA	NA	NA	NA	NA	NA	NA	NA	NA	NA	NA	NA	NA		NA	NA	NA	NA
6013348000	14000US06013348000	Census Tract 3480, Contra Costa County, California	Census Tract 3480	9784813	0	1730	0.965317904949188	95.129997253418	173611	76023	1214.15502929688	4587	3957	0.862655341625214	20	0.00436014821752906	10	0.00218007410876453	387	0.0843688696622849	201	0.0438194908201694	NA	NA	NA	NA	NA	NA	NA	NA	NA	NA	NA	NA	NA	NA	NA	NA	NA	NA	NA	NA	NA	NA		NA	NA	NA	NA
6013349000	14000US06013349000	Census Tract 3490, Contra Costa County, California	Census Tract 3490	3587052	0	1999	1	97.4899978637695	104223	51133	3383.46997070312	4686	3863	0.824370443820953	50	0.010670080780983	13	0.00277422089129686	465	0.0992317572236061	370	0.0789586007595062	NA	NA	NA	NA	NA	NA	NA	NA	NA	NA	NA	NA	NA	NA	NA	NA	NA	NA	NA	NA	NA	NA		NA	NA	NA	NA
6013350000	14000US06013350000	Census Tract 3500, Contra Costa County, California	Census Tract 3500	8579176	431202	2559	1	98.4499969482422	97092	53455	1664.03100585938	5512	4382	0.794992744922638	75	0.0136066759005189	17	0.00308417994529009	664	0.120464444160461	395	0.0716618299484253	NA	NA	NA	NA	NA	NA	NA	NA	NA	NA	NA	NA	NA	NA	NA	NA	NA	NA	NA	NA	NA	NA		NA	NA	NA	NA
6013351101	14000US06013351101	Census Tract 3511.01, Contra Costa County, California	Census Tract 3511.01	2563519	0	2128	1	98.7399978637695	46088	47754	2620.78393554688	2594	2355	0.907864272594452	21	0.00809560529887676	1	0.000385505001759157	190	0.0732459500432014	51	0.0196607559919357	NA	NA	NA	NA	NA	NA	NA	NA	NA	NA	NA	NA	NA	NA	NA	NA	NA	NA	NA	NA	NA	NA		NA	NA	NA	NA
6013351102	14000US06013351102	Census Tract 3511.02, Contra Costa County, California	Census Tract 3511.02	2474266	0	3103	1	95.1500015258789	44027	41990	3805.01000976562	3635	3311	0.910866558551788	19	0.00522695994004607	9	0.00247592804953456	227	0.0624484196305275	99	0.0272352136671543	NA	NA	NA	NA	NA	NA	NA	NA	NA	NA	NA	NA	NA	NA	NA	NA	NA	NA	NA	NA	NA	NA		NA	NA	NA	NA
6013351103	14000US06013351103	Census Tract 3511.03, Contra Costa County, California	Census Tract 3511.03	3013890	0	1437	1	96.8499984741211	71290	57641	1586.36096191406	1846	1701	0.921451807022095	8	0.00433369399979711	0	0	119	0.0644637048244476	22	0.0119176600128412	NA	NA	NA	NA	NA	NA	NA	NA	NA	NA	NA	NA	NA	NA	NA	NA	NA	NA	NA	NA	NA	NA		NA	NA	NA	NA
6013351200	14000US06013351200	Census Tract 3512, Contra Costa County, California	Census Tract 3512	8933823	0	2094	1	98.2799987792969	146406	64375	1684.94604492188	5812	5061	0.87078458070755	26	0.00447350321337581	12	0.00206469395197928	461	0.0793186500668526	265	0.045595321804285	NA	NA	NA	NA	NA	NA	NA	NA	NA	NA	NA	NA	NA	NA	NA	NA	NA	NA	NA	NA	NA	NA		NA	NA	NA	NA
6013352101	14000US06013352101	Census Tract 3521.01, Contra Costa County, California	Census Tract 3521.01	11945078	22901	838	0.937947511672974	96.5599975585938	140139	45514	681.04638671875	3141	2312	0.736071288585663	120	0.0382043942809105	8	0.00254696002230048	416	0.132441893219948	321	0.102196753025055	NA	NA	NA	NA	NA	NA	NA	NA	NA	NA	NA	NA	NA	NA	NA	NA	NA	NA	NA	NA	NA	NA		NA	NA	NA	NA
6013352102	14000US06013352102	Census Tract 3521.02, Contra Costa County, California	Census Tract 3521.02	23286946	253083	1866	0.978027880191803	99	147128	66742	621.2783203125	5586	4421	0.79144287109375	76	0.0136054418981075	11	0.00196920894086361	685	0.12262799590826	409	0.0732187628746033	NA	NA	NA	NA	NA	NA	NA	NA	NA	NA	NA	NA	NA	NA	NA	NA	NA	NA	NA	NA	NA	NA		NA	NA	NA	NA
6013352201	14000US06013352201	Census Tract 3522.01, Contra Costa County, California	Census Tract 3522.01	6926352	0	2357	1	93.4899978637695	119432	58474	2150.11206054688	5750	4296	0.747130453586578	74	0.0128695648163557	13	0.00226087006740272	992	0.172521740198135	369	0.0641739144921303	NA	NA	NA	NA	NA	NA	NA	NA	NA	NA	NA	NA	NA	NA	NA	NA	NA	NA	NA	NA	NA	NA		NA	NA	NA	NA
6013352202	14000US06013352202	Census Tract 3522.02, Contra Costa County, California	Census Tract 3522.02	13780594	0	1063	0.906867384910583	97.7200012207031	114500	62340	478.8828125	2548	2039	0.800235450267792	10	0.00392464688047767	3	0.00117739394772798	373	0.146389320492744	99	0.0388540029525757	NA	NA	NA	NA	NA	NA	NA	NA	NA	NA	NA	NA	NA	NA	NA	NA	NA	NA	NA	NA	NA	NA		NA	NA	NA	NA
6013353001	14000US06013353001	Census Tract 3530.01, Contra Costa County, California	Census Tract 3530.01	13725520	0	1369	0.987582206726074	98.6699981689453	164432	76111	664.408203125	3521	2823	0.801760852336884	37	0.0105083780363202	3	0.000852030992973596	479	0.136040896177292	185	0.0525418929755688	NA	NA	NA	NA	NA	NA	NA	NA	NA	NA	NA	NA	NA	NA	NA	NA	NA	NA	NA	NA	NA	NA		NA	NA	NA	NA
6013353002	14000US06013353002	Census Tract 3530.02, Contra Costa County, California	Census Tract 3530.02	5090524	0	1530	1	98.5599975585938	168269	81261	2074.830078125	4078	3372	0.826875925064087	21	0.00514958286657929	12	0.00294261891394854	474	0.116233445703983	200	0.0490436479449272	NA	NA	NA	NA	NA	NA	NA	NA	NA	NA	NA	NA	NA	NA	NA	NA	NA	NA	NA	NA	NA	NA		NA	NA	NA	NA
6013354001	14000US06013354001	Census Tract 3540.01, Contra Costa County, California	Census Tract 3540.01	13761624	0	728	0.95604395866394	100	164592	82774	349.87060546875	1859	1562	0.840236663818359	23	0.0123722432181239	2	0.00107584695797414	154	0.082840234041214	69	0.0371167287230492	NA	NA	NA	NA	NA	NA	NA	NA	NA	NA	NA	NA	NA	NA	NA	NA	NA	NA	NA	NA	NA	NA		NA	NA	NA	NA
6013354002	14000US06013354002	Census Tract 3540.02, Contra Costa County, California	Census Tract 3540.02	14558914	38563	2630	0.999239563941956	99.2699966430664	176000	86733	1172.34204101562	6590	5661	0.859028816223145	47	0.00713201798498631	3	0.000455234985565767	583	0.0884673744440079	247	0.0374810323119164	NA	NA	NA	NA	NA	NA	NA	NA	NA	NA	NA	NA	NA	NA	NA	NA	NA	NA	NA	NA	NA	NA		NA	NA	NA	NA
6013355107	14000US06013355107	Census Tract 3551.07, Contra Costa County, California	Census Tract 3551.07	82090422	362491	1650	0.81878787279129	87.2900009155273	85951	31131	159.2666015625	5048	2955	0.585380375385284	539	0.106774963438511	50	0.00990491267293692	516	0.102218702435493	1346	0.266640245914459	NA	NA	NA	NA	NA	NA	NA	NA	NA	NA	NA	NA	NA	NA	NA	NA	NA	NA	NA	NA	NA	NA		NA	NA	NA	NA
6013355108	14000US06013355108	Census Tract 3551.08, Contra Costa County, California	Census Tract 3551.08	21836845	0	3777	0.995499074459076	92.9300003051758	89722	27639	1523.73596191406	12847	4493	0.3497314453125	3114	0.242391213774681	45	0.00350276310928166	2599	0.202304035425186	3068	0.238810613751411	NA	NA	NA	NA	NA	NA	NA	NA	NA	NA	NA	NA	NA	NA	NA	NA	NA	NA	NA	NA	NA	NA		NA	NA	NA	NA
6013355109	14000US06013355109	Census Tract 3551.09, Contra Costa County, California	Census Tract 3551.09	3043803	0	2175	1	86.2600021362305	93203	27136	5459.408203125	6416	3302	0.514650881290436	1068	0.166458860039711	48	0.00748129701241851	928	0.144638404250145	1515	0.236128434538841	NA	NA	NA	NA	NA	NA	NA	NA	NA	NA	NA	NA	NA	NA	NA	NA	NA	NA	NA	NA	NA	NA		NA	NA	NA	NA
6013355110	14000US06013355110	Census Tract 3551.10, Contra Costa County, California	Census Tract 3551.10	1791527	0	1251	1	90.0999984741211	93173	28456	6067.5498046875	4197	1706	0.406480818986893	969	0.230879202485085	31	0.00738622806966305	613	0.146056711673737	1066	0.253990948200226	NA	NA	NA	NA	NA	NA	NA	NA	NA	NA	NA	NA	NA	NA	NA	NA	NA	NA	NA	NA	NA	NA		NA	NA	NA	NA
6013355111	14000US06013355111	Census Tract 3551.11, Contra Costa County, California	Census Tract 3551.11	2488851	0	1984	1	93.0699996948242	99099	27021	6600.75390625	6343	2693	0.424562513828278	1374	0.216616749763489	52	0.00819801446050406	990	0.156077563762665	1762	0.277786523103714	NA	NA	NA	NA	NA	NA	NA	NA	NA	NA	NA	NA	NA	NA	NA	NA	NA	NA	NA	NA	NA	NA		NA	NA	NA	NA
6013355112	14000US06013355112	Census Tract 3551.12, Contra Costa County, California	Census Tract 3551.12	260767382	112307	2118	0.775731801986694	97.120002746582	158284	88208	55.2527008056641	5563	4482	0.805680394172668	122	0.0219306126236916	23	0.00413445988669991	649	0.116663672029972	345	0.0620168969035149	NA	NA	NA	NA	NA	NA	NA	NA	NA	NA	NA	NA	NA	NA	NA	NA	NA	NA	NA	NA	NA	NA		NA	NA	NA	NA
6013355113	14000US06013355113	Census Tract 3551.13, Contra Costa County, California	Census Tract 3551.13	5339426	0	1707	1	96.2799987792969	172610	71828	2418.06689453125	4985	3426	0.687261760234833	90	0.018054161220789	13	0.00260782288387418	1185	0.237713143229485	264	0.0529588758945465	NA	NA	NA	NA	NA	NA	NA	NA	NA	NA	NA	NA	NA	NA	NA	NA	NA	NA	NA	NA	NA	NA		NA	NA	NA	NA
6013355114	14000US06013355114	Census Tract 3551.14, Contra Costa County, California	Census Tract 3551.14	7929259	0	3462	1	98.6600036621094	161207	54758	3604.43798828125	11035	5708	0.517263233661652	231	0.0209333933889866	10	0.000906208006199449	4332	0.392569094896317	779	0.0705935657024384	NA	NA	NA	NA	NA	NA	NA	NA	NA	NA	NA	NA	NA	NA	NA	NA	NA	NA	NA	NA	NA	NA		NA	NA	NA	NA
6013355115	14000US06013355115	Census Tract 3551.15, Contra Costa County, California	Census Tract 3551.15	2370847	0	1874	1	94.9000015258789	98819	36346	4853.6728515625	4443	1707	0.384199857711792	445	0.100157551467419	14	0.00315102399326861	1802	0.405581802129745	484	0.10893540084362	NA	NA	NA	NA	NA	NA	NA	NA	NA	NA	NA	NA	NA	NA	NA	NA	NA	NA	NA	NA	NA	NA		NA	NA	NA	NA
6013355116	14000US06013355116	Census Tract 3551.16, Contra Costa County, California	Census Tract 3551.16	14849122	0	1625	0.99076920747757	96.6500015258789	196079	54377	987.916381835938	5664	1465	0.25865113735199	105	0.0185381360352039	6	0.00105932203587145	3717	0.65625	246	0.0434322021901608	NA	NA	NA	NA	NA	NA	NA	NA	NA	NA	NA	NA	NA	NA	NA	NA	NA	NA	NA	NA	NA	NA		NA	NA	NA	NA
6013355117	14000US06013355117	Census Tract 3551.17, Contra Costa County, California	Census Tract 3551.17	7859124	0	2222	0.999099910259247	97.7600021362305	168636	49149	2761.31396484375	8379	1896	0.226279988884926	165	0.0196920875459909	17	0.00202888203784823	5809	0.693280816078186	365	0.0435612834990025	NA	NA	NA	NA	NA	NA	NA	NA	NA	NA	NA	NA	NA	NA	NA	NA	NA	NA	NA	NA	NA	NA		NA	NA	NA	NA
6013355200	14000US06013355200	Census Tract 3552, Contra Costa County, California	Census Tract 3552	30506515	785	2531	0.980640053749084	93.75	90347	34472	631.991882324219	7444	2123	0.285196125507355	860	0.115529283881187	20	0.00268672802485526	3037	0.40797957777977	1752	0.235357329249382	NA	NA	NA	NA	NA	NA	NA	NA	NA	NA	NA	NA	NA	NA	NA	NA	NA	NA	NA	NA	NA	NA		NA	NA	NA	NA
6013355301	14000US06013355301	Census Tract 3553.01, Contra Costa County, California	Census Tract 3553.01	9366194	0	2831	0.999646782875061	96.7600021362305	101923	49147	2166.02099609375	7833	5767	0.736244082450867	149	0.019022086635232	27	0.00344695500098169	1100	0.140431508421898	1070	0.13660155236721	NA	NA	NA	NA	NA	NA	NA	NA	NA	NA	NA	NA	NA	NA	NA	NA	NA	NA	NA	NA	NA	NA		NA	NA	NA	NA
6013355302	14000US06013355302	Census Tract 3553.02, Contra Costa County, California	Census Tract 3553.02	7392903	0	1225	1	99.9599990844727	176750	61593	1220.56494140625	3484	2538	0.728473007678986	40	0.0114810559898615	8	0.00229621096514165	656	0.188289329409599	220	0.0631458088755608	NA	NA	NA	NA	NA	NA	NA	NA	NA	NA	NA	NA	NA	NA	NA	NA	NA	NA	NA	NA	NA	NA		NA	NA	NA	NA
6013355304	14000US06013355304	Census Tract 3553.04, Contra Costa County, California	Census Tract 3553.04	9814152	0	3124	0.997439205646515	98.5699996948242	104688	49593	2066.626953125	7831	6492	0.829012870788574	131	0.0167283862829208	32	0.00408632401376963	627	0.080066405236721	755	0.0964116975665092	NA	NA	NA	NA	NA	NA	NA	NA	NA	NA	NA	NA	NA	NA	NA	NA	NA	NA	NA	NA	NA	NA		NA	NA	NA	NA
6013355306	14000US06013355306	Census Tract 3553.06, Contra Costa County, California	Census Tract 3553.06	67115696	0	1820	0.926923096179962	98.6500015258789	132375	51064	189.939498901367	4922	4288	0.871190547943115	51	0.0103616416454315	13	0.0026412031147629	208	0.0422592423856258	487	0.0989435166120529	NA	NA	NA	NA	NA	NA	NA	NA	NA	NA	NA	NA	NA	NA	NA	NA	NA	NA	NA	NA	NA	NA		NA	NA	NA	NA
6013356001	14000US06013356001	Census Tract 3560.01, Contra Costa County, California	Census Tract 3560.01	15859668	0	1203	1	91.3300018310547	79487	27981	613.869384765625	3759	1374	0.365522742271423	501	0.133280128240585	15	0.00399042293429375	1145	0.304602295160294	900	0.239425376057625	NA	NA	NA	NA	NA	NA	NA	NA	NA	NA	NA	NA	NA	NA	NA	NA	NA	NA	NA	NA	NA	NA		NA	NA	NA	NA
6013356002	14000US06013356002	Census Tract 3560.02, Contra Costa County, California	Census Tract 3560.02	105874008	5848822	2071	0.810719430446625	92.1900024414062	115625	48386	131.488204956055	5375	2254	0.419348835945129	782	0.145488366484642	11	0.00204651197418571	1680	0.312558144330978	761	0.141581401228905	NA	NA	NA	NA	NA	NA	NA	NA	NA	NA	NA	NA	NA	NA	NA	NA	NA	NA	NA	NA	NA	NA		NA	NA	NA	NA
6013357000	14000US06013357000	Census Tract 3570, Contra Costa County, California	Census Tract 3570	11138429	2408004	1630	0.998159527778625	92.1500015258789	83953	41937	701.767211914062	3018	2431	0.805500328540802	132	0.0437375754117966	32	0.0106030479073524	111	0.0367793254554272	452	0.149768054485321	NA	NA	NA	NA	NA	NA	NA	NA	NA	NA	NA	NA	NA	NA	NA	NA	NA	NA	NA	NA	NA	NA		NA	NA	NA	NA
6013358000	14000US06013358000	Census Tract 3580, Contra Costa County, California	Census Tract 3580	6908733	4083479	2110	1	80.9400024414062	58690	26950	1986.14697265625	5298	2677	0.505285024642944	939	0.177236691117287	39	0.00736126815900207	676	0.127595320343971	1303	0.245941862463951	NA	NA	NA	NA	NA	NA	NA	NA	NA	NA	NA	NA	NA	NA	NA	NA	NA	NA	NA	NA	NA	NA		NA	NA	NA	NA
6013359102	14000US06013359102	Census Tract 3591.02, Contra Costa County, California	Census Tract 3591.02	2099851	0	1961	1	84.0100021362305	67146	26307	6363.18798828125	5159	1876	0.363636374473572	936	0.181430503726006	37	0.00717193307355046	1268	0.245784074068069	1278	0.247722432017326	NA	NA	NA	NA	NA	NA	NA	NA	NA	NA	NA	NA	NA	NA	NA	NA	NA	NA	NA	NA	NA	NA		NA	NA	NA	NA
6013359103	14000US06013359103	Census Tract 3591.03, Contra Costa County, California	Census Tract 3591.03	2553001	1185084	2069	1	87.6999969482422	70893	38867	5124.1767578125	5051	2212	0.437933087348938	853	0.168877452611923	48	0.00950306933373213	1244	0.246287867426872	940	0.186101764440536	NA	NA	NA	NA	NA	NA	NA	NA	NA	NA	NA	NA	NA	NA	NA	NA	NA	NA	NA	NA	NA	NA		NA	NA	NA	NA
6013359104	14000US06013359104	Census Tract 3591.04, Contra Costa County, California	Census Tract 3591.04	634867	0	961	1	92.4599990844727	70170	36632	7881.740234375	1932	516	0.267080754041672	517	0.267598330974579	12	0.00621117977425456	631	0.326604545116425	254	0.13146997988224	NA	NA	NA	NA	NA	NA	NA	NA	NA	NA	NA	NA	NA	NA	NA	NA	NA	NA	NA	NA	NA	NA		NA	NA	NA	NA
6013359105	14000US06013359105	Census Tract 3591.05, Contra Costa County, California	Census Tract 3591.05	1731868	868357	1591	1	91.1600036621094	108224	36987	6792.5068359375	4542	1072	0.236019372940063	758	0.166886836290359	20	0.00440334714949131	2181	0.480184942483902	557	0.122633203864098	NA	NA	NA	NA	NA	NA	NA	NA	NA	NA	NA	NA	NA	NA	NA	NA	NA	NA	NA	NA	NA	NA		NA	NA	NA	NA
6013359202	14000US06013359202	Census Tract 3592.02, Contra Costa County, California	Census Tract 3592.02	10068467	0	2319	0.99956876039505	93.9899978637695	95887	39464	1581.49694824219	6148	3468	0.564085900783539	461	0.0749837383627892	49	0.00797007232904434	1166	0.189655169844627	1323	0.215191930532455	NA	NA	NA	NA	NA	NA	NA	NA	NA	NA	NA	NA	NA	NA	NA	NA	NA	NA	NA	NA	NA	NA		NA	NA	NA	NA
6013359203	14000US06013359203	Census Tract 3592.03, Contra Costa County, California	Census Tract 3592.03	3674505	0	2389	1	94.1399993896484	83671	31684	4740.84521484375	6726	1657	0.246357426047325	1341	0.199375554919243	29	0.00431162677705288	2675	0.397710382938385	1225	0.182129055261612	NA	NA	NA	NA	NA	NA	NA	NA	NA	NA	NA	NA	NA	NA	NA	NA	NA	NA	NA	NA	NA	NA		NA	NA	NA	NA
6013359204	14000US06013359204	Census Tract 3592.04, Contra Costa County, California	Census Tract 3592.04	3096875	0	1529	1	90.4100036621094	114423	40028	3932.39111328125	4702	924	0.196512117981911	739	0.157167166471481	29	0.00616758782416582	2383	0.506805598735809	729	0.155040413141251	NA	NA	NA	NA	NA	NA	NA	NA	NA	NA	NA	NA	NA	NA	NA	NA	NA	NA	NA	NA	NA	NA		NA	NA	NA	NA
6013360101	14000US06013360101	Census Tract 3601.01, Contra Costa County, California	Census Tract 3601.01	3996829	0	1771	1	94.7300033569336	91074	35265	2965.29711914062	4576	2326	0.508304178714752	453	0.098994754254818	30	0.00655594421550632	1004	0.219405591487885	862	0.188374131917953	NA	NA	NA	NA	NA	NA	NA	NA	NA	NA	NA	NA	NA	NA	NA	NA	NA	NA	NA	NA	NA	NA		NA	NA	NA	NA
6013360102	14000US06013360102	Census Tract 3601.02, Contra Costa County, California	Census Tract 3601.02	6168871	0	1543	1	92.2799987792969	114272	52356	1816.26196289062	4326	1902	0.439667135477066	581	0.134304210543633	36	0.00832177512347698	1223	0.282709211111069	663	0.153259366750717	NA	NA	NA	NA	NA	NA	NA	NA	NA	NA	NA	NA	NA	NA	NA	NA	NA	NA	NA	NA	NA	NA		NA	NA	NA	NA
6013360200	14000US06013360200	Census Tract 3602, Contra Costa County, California	Census Tract 3602	2245683	0	1878	1	86.3899993896484	60204	30702	5335.251953125	4626	2244	0.485084295272827	777	0.167963683605194	28	0.00605274504050612	775	0.167531341314316	989	0.213791608810425	NA	NA	NA	NA	NA	NA	NA	NA	NA	NA	NA	NA	NA	NA	NA	NA	NA	NA	NA	NA	NA	NA		NA	NA	NA	NA
6013361000	14000US06013361000	Census Tract 3610, Contra Costa County, California	Census Tract 3610	15919979	0	1832	0.996724903583527	93.0599975585938	71382	34992	728.028381347656	4475	1994	0.445586591959	678	0.151508376002312	55	0.0122905028983951	943	0.210726261138916	920	0.205586597323418	NA	NA	NA	NA	NA	NA	NA	NA	NA	NA	NA	NA	NA	NA	NA	NA	NA	NA	NA	NA	NA	NA		NA	NA	NA	NA
6013362000	14000US06013362000	Census Tract 3620, Contra Costa County, California	Census Tract 3620	1316084	0	1222	1	94.620002746582	67606	29846	5445.31884765625	2767	1648	0.595590889453888	320	0.115648716688156	13	0.00469822902232409	369	0.133357420563698	411	0.148536324501038	NA	NA	NA	NA	NA	NA	NA	NA	NA	NA	NA	NA	NA	NA	NA	NA	NA	NA	NA	NA	NA	NA		NA	NA	NA	NA
6013363000	14000US06013363000	Census Tract 3630, Contra Costa County, California	Census Tract 3630	4391795	0	2791	1	91.2399978637695	61701	29377	4153.4921875	7043	2899	0.41161435842514	1554	0.220644608139992	52	0.00738321710377932	1220	0.173221632838249	1676	0.237966775894165	NA	NA	NA	NA	NA	NA	NA	NA	NA	NA	NA	NA	NA	NA	NA	NA	NA	NA	NA	NA	NA	NA		NA	NA	NA	NA
6013364002	14000US06013364002	Census Tract 3640.02, Contra Costa County, California	Census Tract 3640.02	1997971	0	1871	1	80.8499984741211	58059	28575	7153.0341796875	5518	2423	0.439108371734619	725	0.131388187408447	35	0.00634287809953094	951	0.17234505712986	2069	0.374954700469971	NA	NA	NA	NA	NA	NA	NA	NA	NA	NA	NA	NA	NA	NA	NA	NA	NA	NA	NA	NA	NA	NA		NA	NA	NA	NA
6013365002	14000US06013365002	Census Tract 3650.02, Contra Costa County, California	Census Tract 3650.02	5851363	1286474	1736	1	73.3399963378906	40903	16011	2417.64404296875	5462	1109	0.203039184212685	1750	0.320395469665527	37	0.00677407486364245	461	0.0844013169407845	2947	0.539545953273773	NA	NA	NA	NA	NA	NA	NA	NA	NA	NA	NA	NA	NA	NA	NA	NA	NA	NA	NA	NA	NA	NA		NA	NA	NA	NA
6013365003	14000US06013365003	Census Tract 3650.03, Contra Costa County, California	Census Tract 3650.03	2652513	25820	2478	1	92.6699981689453	64069	36670	4807.93212890625	4924	1085	0.220349311828613	1762	0.357839167118073	21	0.00426482502371073	1212	0.246141344308853	1021	0.207351744174957	NA	NA	NA	NA	NA	NA	NA	NA	NA	NA	NA	NA	NA	NA	NA	NA	NA	NA	NA	NA	NA	NA		NA	NA	NA	NA
6013366001	14000US06013366001	Census Tract 3660.01, Contra Costa County, California	Census Tract 3660.01	1004341	0	1322	1	69.5100021362305	67750	20625	11106.8603515625	4307	1439	0.334107279777527	602	0.139772459864616	28	0.00650104507803917	770	0.178778737783432	2414	0.560482919216156	NA	NA	NA	NA	NA	NA	NA	NA	NA	NA	NA	NA	NA	NA	NA	NA	NA	NA	NA	NA	NA	NA		NA	NA	NA	NA
6013366002	14000US06013366002	Census Tract 3660.02, Contra Costa County, California	Census Tract 3660.02	1033968	0	1834	1	55.5299987792969	46354	15674	15262.3701171875	6093	2165	0.355325788259506	870	0.142786800861359	78	0.0128015764057636	860	0.141145572066307	3718	0.610208451747894	NA	NA	NA	NA	NA	NA	NA	NA	NA	NA	NA	NA	NA	NA	NA	NA	NA	NA	NA	NA	NA	NA		NA	NA	NA	NA
6013367100	14000US06013367100	Census Tract 3671, Contra Costa County, California	Census Tract 3671	1762034	32931	2080	1	80.75	43598	22471	7494.94482421875	5099	912	0.17885859310627	2248	0.440870761871338	21	0.00411845510825515	741	0.145322605967522	1507	0.295548141002655	NA	NA	NA	NA	NA	NA	NA	NA	NA	NA	NA	NA	NA	NA	NA	NA	NA	NA	NA	NA	NA	NA		NA	NA	NA	NA
6013367200	14000US06013367200	Census Tract 3672, Contra Costa County, California	Census Tract 3672	1302012	0	1631	1	66.1600036621094	49583	19150	10286.259765625	5171	1526	0.295107334852219	871	0.168439373373985	32	0.0061883581802249	1321	0.255463153123856	2360	0.456391423940659	NA	NA	NA	NA	NA	NA	NA	NA	NA	NA	NA	NA	NA	NA	NA	NA	NA	NA	NA	NA	NA	NA		NA	NA	NA	NA
6013368001	14000US06013368001	Census Tract 3680.01, Contra Costa County, California	Census Tract 3680.01	770573	0	1410	1	49.7000007629395	47101	15456	17904.6796875	5327	1799	0.337713539600372	466	0.0874788835644722	45	0.00844753067940474	340	0.0638257935643196	4176	0.783930897712708	NA	NA	NA	NA	NA	NA	NA	NA	NA	NA	NA	NA	NA	NA	NA	NA	NA	NA	NA	NA	NA	NA		NA	NA	NA	NA
6013368002	14000US06013368002	Census Tract 3680.02, Contra Costa County, California	Census Tract 3680.02	658834	0	982	1	59.1800003051758	43750	15435	13381.7001953125	3404	1203	0.353407770395279	296	0.0869565233588219	22	0.00646298518404365	334	0.0981198623776436	2402	0.705640435218811	NA	NA	NA	NA	NA	NA	NA	NA	NA	NA	NA	NA	NA	NA	NA	NA	NA	NA	NA	NA	NA	NA		NA	NA	NA	NA
6013369001	14000US06013369001	Census Tract 3690.01, Contra Costa County, California	Census Tract 3690.01	1645014	0	2515	1	70.6100006103516	32917	16385	9833.998046875	6246	1851	0.296349674463272	1489	0.238392576575279	45	0.00720461085438728	1009	0.161543384194374	2545	0.407460778951645	NA	NA	NA	NA	NA	NA	NA	NA	NA	NA	NA	NA	NA	NA	NA	NA	NA	NA	NA	NA	NA	NA		NA	NA	NA	NA
6013369002	14000US06013369002	Census Tract 3690.02, Contra Costa County, California	Census Tract 3690.02	1505799	0	1078	1	87.5500030517578	61063	27283	4382.5830078125	2548	1064	0.417582422494888	480	0.188383042812347	28	0.0109890112653375	389	0.152668759226799	715	0.280612230300903	NA	NA	NA	NA	NA	NA	NA	NA	NA	NA	NA	NA	NA	NA	NA	NA	NA	NA	NA	NA	NA	NA		NA	NA	NA	NA
6013370000	14000US06013370000	Census Tract 3700, Contra Costa County, California	Census Tract 3700	1022525	0	1185	1	85.5	81875	36795	7185.93310546875	2837	1472	0.518857955932617	426	0.150158613920212	16	0.00563975982367992	509	0.179414868354797	545	0.192104339599609	NA	NA	NA	NA	NA	NA	NA	NA	NA	NA	NA	NA	NA	NA	NA	NA	NA	NA	NA	NA	NA	NA		NA	NA	NA	NA
6013371000	14000US06013371000	Census Tract 3710, Contra Costa County, California	Census Tract 3710	1290542	0	1997	1	82.2099990844727	62396	24844	10668.6796875	5316	2185	0.411023318767548	791	0.148796081542969	59	0.0110985701903701	795	0.149548530578613	2248	0.422874331474304	NA	NA	NA	NA	NA	NA	NA	NA	NA	NA	NA	NA	NA	NA	NA	NA	NA	NA	NA	NA	NA	NA		NA	NA	NA	NA
6013372000	14000US06013372000	Census Tract 3720, Contra Costa County, California	Census Tract 3720	1561371	0	2386	1	72.870002746582	51207	20692	12197.08984375	7353	2742	0.372909009456635	804	0.109343126416206	53	0.00720794219523668	962	0.130830958485603	4261	0.579491376876831	NA	NA	NA	NA	NA	NA	NA	NA	NA	NA	NA	NA	NA	NA	NA	NA	NA	NA	NA	NA	NA	NA		NA	NA	NA	NA
6013373000	14000US06013373000	Census Tract 3730, Contra Costa County, California	Census Tract 3730	827438	0	1192	1	44.4000015258789	42905	15654	13697.4501953125	4376	1540	0.351919561624527	500	0.114259600639343	42	0.00959780625998974	264	0.0603290684521198	3362	0.768281519412994	NA	NA	NA	NA	NA	NA	NA	NA	NA	NA	NA	NA	NA	NA	NA	NA	NA	NA	NA	NA	NA	NA		NA	NA	NA	NA
6013374000	14000US06013374000	Census Tract 3740, Contra Costa County, California	Census Tract 3740	992099	0	1848	1	74.2099990844727	51481	21194	11763.4296875	4506	1604	0.355969816446304	873	0.193741679191589	32	0.00710164196789265	367	0.081446960568428	2265	0.502663135528564	NA	NA	NA	NA	NA	NA	NA	NA	NA	NA	NA	NA	NA	NA	NA	NA	NA	NA	NA	NA	NA	NA		NA	NA	NA	NA
6013375000	14000US06013375000	Census Tract 3750, Contra Costa County, California	Census Tract 3750	655833	0	1272	1	40.2200012207031	37157	12687	17332.849609375	4389	1356	0.308954209089279	573	0.130553662776947	35	0.00797448214143515	161	0.0366826169192791	3449	0.785828232765198	NA	NA	NA	NA	NA	NA	NA	NA	NA	NA	NA	NA	NA	NA	NA	NA	NA	NA	NA	NA	NA	NA		NA	NA	NA	NA
6013376000	14000US06013376000	Census Tract 3760, Contra Costa County, California	Census Tract 3760	1218460	0	2043	1	57.7200012207031	31250	12864	12672.9697265625	5962	1301	0.218215361237526	1933	0.324220061302185	38	0.00637370022013783	373	0.0625628978013992	3339	0.560046970844269	NA	NA	NA	NA	NA	NA	NA	NA	NA	NA	NA	NA	NA	NA	NA	NA	NA	NA	NA	NA	NA	NA		NA	NA	NA	NA
6013377000	14000US06013377000	Census Tract 3770, Contra Costa County, California	Census Tract 3770	1246063	0	2388	1	61.4599990844727	31350	14863	14470.76953125	6962	2062	0.296179264783859	1640	0.23556450009346	37	0.00531456479802728	331	0.0475438088178635	4396	0.631427764892578	NA	NA	NA	NA	NA	NA	NA	NA	NA	NA	NA	NA	NA	NA	NA	NA	NA	NA	NA	NA	NA	NA		NA	NA	NA	NA
6013378000	14000US06013378000	Census Tract 3780, Contra Costa County, California	Census Tract 3780	17094734	10608158	1989	0.989441931247711	92.6699981689453	71298	57348	520.429809570312	3435	2540	0.739446878433228	263	0.0765647739171982	21	0.00611353712156415	259	0.0754002928733826	493	0.143522560596466	NA	NA	NA	NA	NA	NA	NA	NA	NA	NA	NA	NA	NA	NA	NA	NA	NA	NA	NA	NA	NA	NA		NA	NA	NA	NA
6013379000	14000US06013379000	Census Tract 3790, Contra Costa County, California	Census Tract 3790	1692100	0	2064	1	63.9199981689453	35528	15385	9362.896484375	6117	1301	0.212685957551003	2491	0.407225757837296	54	0.00882785674184561	117	0.0191270224750042	3228	0.527709662914276	NA	NA	NA	NA	NA	NA	NA	NA	NA	NA	NA	NA	NA	NA	NA	NA	NA	NA	NA	NA	NA	NA		NA	NA	NA	NA
6013380000	14000US06013380000	Census Tract 3800, Contra Costa County, California	Census Tract 3800	6070333	7424015	2858	1	92.7799987792969	65690	40567	2434.541015625	5706	2049	0.359095692634583	1629	0.285488963127136	25	0.00438135303556919	908	0.159130737185478	1306	0.228881880640984	NA	NA	NA	NA	NA	NA	NA	NA	NA	NA	NA	NA	NA	NA	NA	NA	NA	NA	NA	NA	NA	NA		NA	NA	NA	NA
6013381000	14000US06013381000	Census Tract 3810, Contra Costa County, California	Census Tract 3810	1948300	0	2131	1	75.6600036621094	48509	19191	8105.09521484375	6097	1307	0.214367717504501	2735	0.448581278324127	52	0.00852878484874964	286	0.0469083152711391	2598	0.426111191511154	NA	NA	NA	NA	NA	NA	NA	NA	NA	NA	NA	NA	NA	NA	NA	NA	NA	NA	NA	NA	NA	NA		NA	NA	NA	NA
6013382000	14000US06013382000	Census Tract 3820, Contra Costa County, California	Census Tract 3820	1917086	0	2761	1	79.9100036621094	33489	17202	9408.3818359375	6964	1077	0.154652506113052	3791	0.544371068477631	27	0.00387708190828562	556	0.0798391699790955	1769	0.254020690917969	NA	NA	NA	NA	NA	NA	NA	NA	NA	NA	NA	NA	NA	NA	NA	NA	NA	NA	NA	NA	NA	NA		NA	NA	NA	NA
6013383000	14000US06013383000	Census Tract 3830, Contra Costa County, California	Census Tract 3830	1331871	0	2138	1	89.2900009155273	63606	36788	8721.6376953125	4485	2179	0.485841691493988	519	0.115719065070152	30	0.00668896315619349	1020	0.227424755692482	791	0.176365658640862	NA	NA	NA	NA	NA	NA	NA	NA	NA	NA	NA	NA	NA	NA	NA	NA	NA	NA	NA	NA	NA	NA		NA	NA	NA	NA
6013384000	14000US06013384000	Census Tract 3840, Contra Costa County, California	Census Tract 3840	1584172	0	1695	1	96.5299987792969	107569	53051	6348.3779296875	3883	2243	0.577646136283875	404	0.104043267667294	20	0.00515065714716911	819	0.210919395089149	321	0.0826680436730385	NA	NA	NA	NA	NA	NA	NA	NA	NA	NA	NA	NA	NA	NA	NA	NA	NA	NA	NA	NA	NA	NA		NA	NA	NA	NA
6013385100	14000US06013385100	Census Tract 3851, Contra Costa County, California	Census Tract 3851	2474042	0	1192	1	97.7200012207031	119375	67977	2894.58203125	2765	1689	0.610849916934967	159	0.0575045198202133	9	0.00325497309677303	694	0.250994563102722	218	0.0788426771759987	NA	NA	NA	NA	NA	NA	NA	NA	NA	NA	NA	NA	NA	NA	NA	NA	NA	NA	NA	NA	NA	NA		NA	NA	NA	NA
6013385200	14000US06013385200	Census Tract 3852, Contra Costa County, California	Census Tract 3852	638550	0	591	1	98.7399978637695	110278	53139	5353.97998046875	1320	656	0.496969699859619	79	0.0598484836518764	4	0.00303030293434858	480	0.363636374473572	75	0.0568181835114956	NA	NA	NA	NA	NA	NA	NA	NA	NA	NA	NA	NA	NA	NA	NA	NA	NA	NA	NA	NA	NA	NA		NA	NA	NA	NA
6013386000	14000US06013386000	Census Tract 3860, Contra Costa County, California	Census Tract 3860	1034411	0	1534	1	85.2300033569336	50625	31719	8305.2001953125	3317	1176	0.354537218809128	478	0.14410611987114	28	0.00844136346131563	1100	0.331624954938889	579	0.174555316567421	NA	NA	NA	NA	NA	NA	NA	NA	NA	NA	NA	NA	NA	NA	NA	NA	NA	NA	NA	NA	NA	NA		NA	NA	NA	NA
6013387000	14000US06013387000	Census Tract 3870, Contra Costa County, California	Census Tract 3870	803950	0	1184	1	93.0199966430664	67344	34130	8157.037109375	2532	1225	0.483807265758514	235	0.0928120091557503	8	0.00315955793485045	801	0.316350698471069	284	0.112164296209812	NA	NA	NA	NA	NA	NA	NA	NA	NA	NA	NA	NA	NA	NA	NA	NA	NA	NA	NA	NA	NA	NA		NA	NA	NA	NA
6013388000	14000US06013388000	Census Tract 3880, Contra Costa County, California	Census Tract 3880	664888	0	1203	1	94.0199966430664	84297	39163	10034.490234375	2576	1376	0.534161508083344	150	0.0582298152148724	7	0.0027173908893019	712	0.276397526264191	310	0.120341613888741	NA	NA	NA	NA	NA	NA	NA	NA	NA	NA	NA	NA	NA	NA	NA	NA	NA	NA	NA	NA	NA	NA		NA	NA	NA	NA
6013389100	14000US06013389100	Census Tract 3891, Contra Costa County, California	Census Tract 3891	678355	0	929	1	90.1999969482422	63750	35964	7643.72021484375	2002	1083	0.540959060192108	93	0.0464535467326641	4	0.00199800194241107	576	0.287712275981903	291	0.145354643464088	NA	NA	NA	NA	NA	NA	NA	NA	NA	NA	NA	NA	NA	NA	NA	NA	NA	NA	NA	NA	NA	NA		NA	NA	NA	NA
6013389200	14000US06013389200	Census Tract 3892, Contra Costa County, California	Census Tract 3892	247407	0	835	1	83.5299987792969	40046	24677	17943.060546875	1714	648	0.378063023090363	188	0.109684944152832	12	0.00700116716325283	592	0.345390886068344	346	0.201866984367371	NA	NA	NA	NA	NA	NA	NA	NA	NA	NA	NA	NA	NA	NA	NA	NA	NA	NA	NA	NA	NA	NA		NA	NA	NA	NA
6013390100	14000US06013390100	Census Tract 3901, Contra Costa County, California	Census Tract 3901	1008395	0	973	1	97.0699996948242	98207	43706	5725.02099609375	2229	1514	0.679228365421295	98	0.0439659021794796	4	0.00179452705197036	436	0.195603415369987	125	0.0560789592564106	NA	NA	NA	NA	NA	NA	NA	NA	NA	NA	NA	NA	NA	NA	NA	NA	NA	NA	NA	NA	NA	NA		NA	NA	NA	NA
6013390200	14000US06013390200	Census Tract 3902, Contra Costa County, California	Census Tract 3902	617781	0	799	1	94.0199966430664	109674	58297	7206.744140625	1719	1214	0.70622456073761	33	0.0191972088068724	10	0.00581733603030443	301	0.175101801753044	134	0.0779522955417633	NA	NA	NA	NA	NA	NA	NA	NA	NA	NA	NA	NA	NA	NA	NA	NA	NA	NA	NA	NA	NA	NA		NA	NA	NA	NA
6013391000	14000US06013391000	Census Tract 3910, Contra Costa County, California	Census Tract 3910	1384690	0	1135	1	98.620002746582	129340	61744	4780.85986328125	2556	2006	0.784820020198822	67	0.0262128338217735	12	0.00469483621418476	303	0.118544600903988	148	0.0579029731452465	NA	NA	NA	NA	NA	NA	NA	NA	NA	NA	NA	NA	NA	NA	NA	NA	NA	NA	NA	NA	NA	NA		NA	NA	NA	NA
6013392000	14000US06013392000	Census Tract 3920, Contra Costa County, California	Census Tract 3920	1012217	24193	1136	1	99.6699981689453	140139	67952	6271.44189453125	2451	1905	0.777233779430389	60	0.0244798045605421	3	0.00122398999519646	296	0.120767034590244	112	0.0456956326961517	NA	NA	NA	NA	NA	NA	NA	NA	NA	NA	NA	NA	NA	NA	NA	NA	NA	NA	NA	NA	NA	NA		NA	NA	NA	NA
6013392200	14000US06013392200	Census Tract 3922, Contra Costa County, California	Census Tract 3922	11672355	5919005	3263	1	76.620002746582	76132	27661	2353.15209960938	10605	3295	0.310702502727509	1981	0.186798676848412	76	0.00716643081977963	2675	0.252239495515823	3935	0.371051400899887	NA	NA	NA	NA	NA	NA	NA	NA	NA	NA	NA	NA	NA	NA	NA	NA	NA	NA	NA	NA	NA	NA		NA	NA	NA	NA
6013392300	14000US06013392300	Census Tract 3923, Contra Costa County, California	Census Tract 3923	2112500	1274479	930	1	91	121500	41832	3803.14501953125	3102	396	0.127659574151039	632	0.203739523887634	7	0.00225660903379321	1757	0.566408753395081	262	0.0844616368412971	NA	NA	NA	NA	NA	NA	NA	NA	NA	NA	NA	NA	NA	NA	NA	NA	NA	NA	NA	NA	NA	NA		NA	NA	NA	NA
6013990000	14000US06013990000	Census Tract 9900, Contra Costa County, California	Census Tract 9900	0	85898500	0	NA	NA	NA	NA	NA	0	0	NA	0	NA	0	NA	0	NA	0	NA	NA	NA	NA	NA	NA	NA	NA	NA	NA	NA	NA	NA	NA	NA	NA	NA	NA	NA	NA	NA	NA	NA		NA	NA	NA	NA
6015000101	14000US06015000101	Census Tract 1.01, Del Norte County, California	Census Tract 1.01	2652956	4497416	1772	1	81.4899978637695	29775	16788	3845.50805664062	3939	2900	0.736227452754974	38	0.00964711885899305	296	0.0751459747552872	352	0.0893627852201462	459	0.116527035832405	1	NA	NA	NA	1	3	NA	NA	5	NA	4	NA	0	NA	10	NA	0	10	NA	4	NA	9		NA	NA	0.0019347706111148	0.00474576372653246
6015000102	14000US06015000102	Census Tract 1.02, Del Norte County, California	Census Tract 1.02	22901704	1195910	1605	0.686604380607605	83.6999969482422	34921	20148	426.241912841797	3769	2926	0.776333272457123	7	0.00185725698247552	391	0.10374104231596	123	0.032634649425745	444	0.117803134024143	3	3	1	3	NA	NA	1	2	NA	4	NA	1	NA	9	NA	0	NA	NA	9	NA	6	NA	06015000102	0.000818835380184662	0.000818835396785289	NA	NA
6015000104	14000US06015000104	Census Tract 1.04, Del Norte County, California	Census Tract 1.04	2030695	0	835	1	82.2600021362305	27650	17786	2399.06396484375	1881	1337	0.710792124271393	10	0.00531632080674171	161	0.0855927690863609	46	0.0244550760835409	445	0.236576288938522	0	NA	NA	NA	0	1	NA	NA	2	NA	3	NA	0	NA	3	NA	0	3	NA	3	NA	3		NA	NA	0.00199566362425685	0.00484756147488952
6015000105	14000US06015000105	Census Tract 1.05, Del Norte County, California	Census Tract 1.05	34598978	45326722	2939	0.85777473449707	87.7200012207031	50685	22192	521.531311035156	6967	5427	0.778957962989807	31	0.00444954819977283	414	0.059422992169857	349	0.0500932969152927	817	0.117267116904259	0	NA	NA	NA	0	0	NA	NA	0	NA	1	NA	0	NA	0	NA	0	0	NA	1	NA	0		NA	NA	0.00197688420303166	0.00487505039200187
6015000201	14000US06015000201	Census Tract 2.01, Del Norte County, California	Census Tract 2.01	92101327	24587197	1502	0.306258320808411	65.4000015258789	50994	14659	197.578598022461	7026	4970	0.707372605800629	883	0.125676065683365	251	0.0357244536280632	62	0.00882436707615852	2160	0.307429552078247	0	NA	NA	NA	0	0	NA	NA	0	NA	0	NA	0	NA	0	NA	0	0	NA	0	NA	0		NA	NA	0.00202196161262691	0.00479083089157939
6015000202	14000US06015000202	Census Tract 2.02, Del Norte County, California	Census Tract 2.02	2083451767	12978980	1886	0	82.8899993896484	42143	25561	4.543616771698	3655	2779	0.76032829284668	12	0.00328317400999367	284	0.0777017772197723	28	0.00766073912382126	612	0.167441859841347	1	NA	NA	NA	1	2	NA	NA	0	NA	3	NA	0	NA	4	NA	0	4	NA	3	NA	3		NA	NA	0.000818163272924721	0.00191761029418558
6015000203	14000US06015000203	Census Tract 2.03, Del Norte County, California	Census Tract 2.03	368756429	35057640	647	0	74.6500015258789	27243	14804	9.64336681365967	1373	759	0.552804052829742	12	0.00873998459428549	447	0.325564444065094	5	0.0036416610237211	156	0.113619811832905	1	1	1	0	NA	NA	1	0	NA	1	NA	0	NA	1	NA	0	NA	NA	1	NA	1	NA	06015000203	0.000851634873797328	0.00085163488984108	NA	NA
6015990000	14000US06015990000	Census Tract 9900, Del Norte County, California	Census Tract 9900	0	454881798	0	NA	NA	NA	NA	NA	0	0	NA	0	NA	0	NA	0	NA	0	NA	NA	NA	NA	NA	NA	NA	NA	NA	NA	NA	NA	NA	NA	NA	NA	NA	NA	NA	NA	NA	NA	NA		NA	NA	NA	NA
6017030200	14000US06017030200	Census Tract 302, El Dorado County, California	Census Tract 302	9478826	1486347	2731	0.983156323432922	77.8399963378906	45532	21725	1304.17102050781	4773	3315	0.694531738758087	44	0.00921852141618729	46	0.00963754486292601	213	0.0446260198950768	2112	0.442488998174667	8	NA	NA	NA	8	2	NA	NA	3	NA	3	NA	1	NA	28	NA	0	28	NA	2	NA	13		NA	NA	0.0330307222902775	0.0128348264843225
6017030301	14000US06017030301	Census Tract 303.01, El Dorado County, California	Census Tract 303.01	1134171	0	1510	1	82.5	35398	21557	5638.1982421875	2469	1858	0.752531409263611	18	0.00729040103033185	29	0.0117456456646323	80	0.0324017815291882	712	0.288375854492188	2	NA	NA	NA	2	2	NA	NA	2	NA	1	NA	0	NA	7	NA	0	7	NA	1	NA	6		NA	NA	0.0328851081430912	0.0129177449271083
6017030302	14000US06017030302	Census Tract 303.02, El Dorado County, California	Census Tract 303.02	3241412	0	2152	1	91.8099975585938	33310	21884	2290.82104492188	2867	2178	0.759679079055786	26	0.00906871259212494	32	0.0111614931374788	124	0.043250784277916	703	0.245204046368599	2	NA	NA	NA	2	0	NA	NA	1	NA	0	NA	0	NA	4	NA	0	4	NA	0	NA	3		NA	NA	0.0333040580153465	0.0131824761629105
6017030401	14000US06017030401	Census Tract 304.01, El Dorado County, California	Census Tract 304.01	4779224	541695	3225	1	94.9700012207031	55926	32933	1895.65905761719	3498	3030	0.866209268569946	14	0.00400228705257177	37	0.0105774728581309	89	0.025443110615015	438	0.125214412808418	3	NA	NA	NA	3	1	NA	NA	2	NA	1	NA	1	NA	9	NA	1	8	NA	0	NA	6		NA	NA	0.0328987836837769	0.0131939109414816
6017030402	14000US06017030402	Census Tract 304.02, El Dorado County, California	Census Tract 304.02	10996497	0	2410	0.96390038728714	93.1699981689453	39539	22887	876.872375488281	3723	3134	0.84179425239563	23	0.00617781421169639	39	0.0104754231870174	108	0.0290088634938002	675	0.181305393576622	2	NA	NA	NA	2	3	NA	NA	4	NA	4	NA	0	NA	15	NA	0	15	NA	4	NA	9		NA	NA	0.0314194411039352	0.0125576900318265
6017030502	14000US06017030502	Census Tract 305.02, El Dorado County, California	Census Tract 305.02	17251477	36533	1843	0.769397735595703	95.8399963378906	78796	36521	396.497009277344	2641	2462	0.932222664356232	11	0.00416508922353387	11	0.00416508922353387	47	0.0177962891757488	188	0.0711851567029953	0	NA	NA	NA	0	0	NA	NA	0	NA	0	NA	0	NA	2	NA	0	2	NA	0	NA	0		NA	NA	0.0301285441964865	0.0122973397374153
6017030504	14000US06017030504	Census Tract 305.04, El Dorado County, California	Census Tract 305.04	29776054	0	2126	0.716368794441223	94.7900009155273	56558	28167	253.292297363281	2912	2684	0.921703279018402	15	0.00515109905973077	16	0.00549450516700745	55	0.0188873633742332	270	0.092719778418541	0	NA	NA	NA	0	0	NA	NA	0	NA	0	NA	0	NA	0	NA	0	0	NA	0	NA	0		NA	NA	0.0316055007278919	0.0121305575594306
6017030505	14000US06017030505	Census Tract 305.05, El Dorado County, California	Census Tract 305.05	148886835	451026	2091	0.608799636363983	86.4599990844727	64022	30865	47.0379295349121	2704	2487	0.919748544692993	27	0.00998520664870739	13	0.00480769202113152	58	0.0214497037231922	176	0.0650887563824654	0	NA	NA	NA	0	1	NA	NA	1	NA	3	NA	0	NA	1	NA	0	1	NA	3	NA	2		NA	NA	0.0260598510503769	0.0103676933795214
6017030601	14000US06017030601	Census Tract 306.01, El Dorado County, California	Census Tract 306.01	164681139	12435360	2215	0	97.5100021362305	90034	37025	79.3284530639648	5044	4692	0.930214107036591	17	0.00337034091353416	48	0.00951625686138868	43	0.00852498039603233	309	0.0612609051167965	2	NA	NA	NA	2	0	NA	NA	2	NA	2	NA	0	NA	2	NA	0	2	NA	2	NA	4		NA	NA	0.143422022461891	0.0773131623864174
6017030602	14000US06017030602	Census Tract 306.02, El Dorado County, California	Census Tract 306.02	357428847	326729	3110	0	92.5999984741211	56026	28112	49.1362380981445	6781	6177	0.910927593708038	76	0.0112077863886952	101	0.0148945581167936	60	0.00884825177490711	484	0.0713759064674377	NA	NA	NA	NA	NA	NA	NA	NA	NA	NA	NA	NA	NA	NA	NA	NA	NA	NA	NA	NA	NA	NA		NA	NA	NA	NA
6017030603	14000US06017030603	Census Tract 306.03, El Dorado County, California	Census Tract 306.03	1219142790	26378147	2160	0	95.0699996948242	58779	30071	7.57572984695435	3566	3289	0.922321915626526	10	0.00280426209792495	67	0.0187885593622923	24	0.00673023005947471	247	0.0692652836441994	0	NA	NA	NA	0	0	NA	NA	1	NA	1	NA	0	NA	1	NA	0	1	NA	1	NA	1		NA	NA	0.0204787943512201	0.0157566759735346
6017030701	14000US06017030701	Census Tract 307.01, El Dorado County, California	Census Tract 307.01	13423667	5786931	2187	0.904892563819885	98.5599975585938	119234	45159	1197.20495605469	6205	5443	0.877195835113525	57	0.00918614026159048	16	0.00257856608368456	333	0.0536663979291916	540	0.0870265886187553	1	NA	NA	NA	1	0	NA	NA	4	NA	1	NA	0	NA	8	NA	2	6	NA	1	NA	5		NA	NA	0.160460039973259	0.0844734236598015
6017030704	14000US06017030704	Census Tract 307.04, El Dorado County, California	Census Tract 307.04	143076040	16859	2448	0.706699371337891	97.8899993896484	93816	45007	107.907096862793	5961	4773	0.800704598426819	86	0.0144271096214652	37	0.00620701210573316	579	0.0971313565969467	671	0.112565003335476	5	NA	NA	NA	5	1	NA	NA	3	NA	4	NA	2	NA	18	NA	1	17	NA	2	NA	9		NA	NA	0.0841493904590607	0.0546406470239162
6017030706	14000US06017030706	Census Tract 307.06, El Dorado County, California	Census Tract 307.06	8250168	0	2279	1	96.3499984741211	116250	51247	1889.86804199219	6020	5123	0.850996673107147	79	0.0131229236721992	37	0.00614617904648185	344	0.0571428574621677	583	0.0968438535928726	0	NA	NA	NA	0	1	NA	NA	0	NA	0	NA	0	NA	1	NA	0	1	NA	0	NA	1		NA	NA	0.143474370241165	0.0785458981990814
6017030709	14000US06017030709	Census Tract 307.09, El Dorado County, California	Census Tract 307.09	14176166	341281	1621	0.88032078742981	99.0199966430664	117992	48254	878.05712890625	4806	4246	0.883478999137878	56	0.0116521017625928	28	0.0058260508812964	234	0.0486891381442547	346	0.0719933435320854	0	NA	NA	NA	0	0	NA	NA	1	NA	0	NA	0	NA	1	NA	0	1	NA	0	NA	1		NA	NA	0.143511146306992	0.0784153491258621
6017030710	14000US06017030710	Census Tract 307.10, El Dorado County, California	Census Tract 307.10	7898925	0	1828	0.978665232658386	98.7300033569336	140417	52384	1635.84899902344	4989	4290	0.859891772270203	93	0.018641009926796	9	0.00180396903306246	368	0.0737622752785683	332	0.0665464028716087	0	NA	NA	NA	0	0	NA	NA	0	NA	0	NA	0	NA	0	NA	0	0	NA	0	NA	0		NA	NA	0.142149835824966	0.0780212506651878
6017030801	14000US06017030801	Census Tract 308.01, El Dorado County, California	Census Tract 308.01	61800619	158642	1599	0.385866165161133	95.6699981689453	85272	36425	168.096099853516	4011	3625	0.903764665126801	18	0.00448765885084867	39	0.00972326099872589	102	0.025430066511035	353	0.0880079790949821	0	NA	NA	NA	0	1	NA	NA	0	NA	0	NA	0	NA	0	NA	0	0	NA	0	NA	1		NA	NA	0.140544101595879	0.0770416334271431
6017030803	14000US06017030803	Census Tract 308.03, El Dorado County, California	Census Tract 308.03	24556983	0	3161	0.858589053153992	94.5500030517578	77270	38694	763.697326660156	7241	6572	0.907609462738037	26	0.00359066389501095	73	0.0100814802572131	149	0.0205772686749697	655	0.0904571190476418	4	NA	NA	NA	4	5	NA	NA	6	NA	3	NA	1	NA	8	NA	0	8	NA	2	NA	15		NA	NA	0.113155856728554	0.066968247294426
6017030804	14000US06017030804	Census Tract 308.04, El Dorado County, California	Census Tract 308.04	68786632	129309	2512	0.369028657674789	93.3199996948242	76476	34324	240.109893798828	6377	5684	0.89132821559906	38	0.00595891522243619	149	0.0233652181923389	95	0.0148972868919373	565	0.0885996520519257	4	NA	NA	NA	4	3	NA	NA	12	NA	3	NA	1	NA	14	NA	0	14	NA	2	NA	19		NA	NA	0.0907384678721428	0.05803082883358
6017030807	14000US06017030807	Census Tract 308.07, El Dorado County, California	Census Tract 308.07	4823492	0	1519	1	96.9100036621094	96488	36397	2140.2939453125	3986	3607	0.904917180538177	38	0.00953336711972952	25	0.00627195183187723	118	0.0296036135405302	358	0.0898143500089645	3	NA	NA	NA	3	2	NA	NA	1	NA	0	NA	0	NA	5	NA	0	5	NA	0	NA	6		NA	NA	0.122303783893585	0.0705024674534798
6017030808	14000US06017030808	Census Tract 308.08, El Dorado County, California	Census Tract 308.08	5778723	35597	2482	1	95.4700012207031	89375	35501	3091.19311523438	6897	6189	0.897346675395966	52	0.00753950979560614	58	0.00840945262461901	199	0.0288531258702278	742	0.10758300870657	0	NA	NA	NA	0	0	NA	NA	0	NA	0	NA	0	NA	1	NA	0	1	NA	0	NA	0		NA	NA	0.126726612448692	0.0721497908234596
6017030809	14000US06017030809	Census Tract 308.09, El Dorado County, California	Census Tract 308.09	2206524	0	1014	1	94.370002746582	71181	29234	2872.2548828125	2447	2206	0.901512026786804	19	0.00776460999622941	26	0.0106252552941442	36	0.0147118922322989	261	0.106661215424538	0	NA	NA	NA	0	0	NA	NA	0	NA	0	NA	0	NA	0	NA	0	0	NA	0	NA	0		NA	NA	0.114403605461121	0.0674361363053322
6017030810	14000US06017030810	Census Tract 308.10, El Dorado County, California	Census Tract 308.10	2541865	148357	1456	1	93.3300018310547	59667	33688	3502.07006835938	3437	3005	0.874309003353119	23	0.00669188192114234	37	0.0107652023434639	74	0.0215304046869278	522	0.151876643300056	0	NA	NA	NA	0	1	NA	NA	0	NA	0	NA	0	NA	1	NA	0	1	NA	0	NA	1		NA	NA	0.123438991606236	0.0708647444844246
6017030901	14000US06017030901	Census Tract 309.01, El Dorado County, California	Census Tract 309.01	64954542	0	1324	0.00528700882568955	96.8499984741211	86129	42821	120.418998718262	3020	2770	0.917218565940857	8	0.00264900689944625	41	0.0135761592537165	35	0.0115894041955471	195	0.0645695328712463	2	NA	NA	NA	2	0	NA	NA	0	NA	1	NA	0	NA	2	NA	0	2	NA	1	NA	2		NA	NA	0.119350455701351	0.0688445866107941
6017030902	14000US06017030902	Census Tract 309.02, El Dorado County, California	Census Tract 309.02	50598768	237049	1882	0.223698198795319	94.8499984741211	88365	37113	239.912399291992	4687	4193	0.894602119922638	22	0.00469383411109447	124	0.0264561548829079	69	0.0147215696051717	411	0.0876893550157547	2	2	1	2	NA	NA	2	3	NA	3	NA	1	NA	3	NA	1	NA	NA	2	NA	7	NA	06017030902	0.000839348200289221	0.000839348183944821	NA	NA
6017031000	14000US06017031000	Census Tract 310, El Dorado County, California	Census Tract 310	26926670	0	2639	0.801061034202576	85.9300003051758	43304	24602	582.987670898438	6061	5025	0.82907110452652	36	0.00593961402773857	75	0.0123741962015629	55	0.00907441042363644	1216	0.200626954436302	4	NA	NA	NA	4	4	NA	NA	4	NA	4	NA	0	NA	9	NA	1	8	NA	4	NA	12		NA	NA	0.0820509195327759	0.0538682751357555
6017031100	14000US06017031100	Census Tract 311, El Dorado County, California	Census Tract 311	36857463	154219	2551	0.718149721622467	91.1699981689453	54808	27307	383.816802978516	5462	4911	0.899121224880219	9	0.00164774805307388	58	0.0106188207864761	51	0.00933723896741867	609	0.111497618257999	0	NA	NA	NA	0	0	NA	NA	0	NA	1	NA	0	NA	1	NA	0	1	NA	1	NA	0		NA	NA	0.0555415190756321	0.0404149629175663
6017031200	14000US06017031200	Census Tract 312, El Dorado County, California	Census Tract 312	20866813	5379	2144	0.929570913314819	91.4899978637695	52321	31344	644.554992675781	5193	4525	0.871365308761597	54	0.0103986142203212	85	0.0163681879639626	70	0.0134796835482121	660	0.1270941644907	11	NA	NA	NA	11	7	NA	NA	8	NA	6	NA	1	NA	23	NA	0	23	NA	5	NA	26		NA	NA	0.0581422559916973	0.0424406714737415
6017031301	14000US06017031301	Census Tract 313.01, El Dorado County, California	Census Tract 313.01	46441371	595294	1587	0.477000623941422	95.4000015258789	68706	33804	190.060699462891	3408	3133	0.9193075299263	9	0.00264084502123296	28	0.00821596197783947	35	0.0102699529379606	355	0.10416666418314	1	NA	NA	NA	1	1	NA	NA	2	NA	3	NA	0	NA	5	NA	0	5	NA	3	NA	4		NA	NA	0.037286788225174	0.0290377289056778
6017031302	14000US06017031302	Census Tract 313.02, El Dorado County, California	Census Tract 313.02	33297794	83617	2322	0.80017226934433	87.5500030517578	36137	25321	365.655914306641	4701	4188	0.890874266624451	13	0.00276536890305579	85	0.01808125898242	42	0.0089342687278986	587	0.124867051839828	1	NA	NA	NA	1	3	NA	NA	1	NA	1	NA	0	NA	6	NA	0	6	NA	1	NA	5		NA	NA	0.0234414096921682	0.0200810562819242
6017031402	14000US06017031402	Census Tract 314.02, El Dorado County, California	Census Tract 314.02	788928875	159720	3122	0	93.629997253418	53438	35055	19.3560791015625	5896	5308	0.900271356105804	27	0.00457937596365809	94	0.0159430112689734	60	0.0101763913407922	469	0.0795454531908035	0	NA	NA	NA	0	1	NA	NA	1	NA	4	NA	1	NA	1	NA	0	1	NA	3	NA	2		NA	NA	0.0171255990862846	0.0166097804903984
6017031404	14000US06017031404	Census Tract 314.04, El Dorado County, California	Census Tract 314.04	41122676	64907	1021	0	93.0599975585938	82125	35514	151.597702026367	2407	2254	0.936435401439667	9	0.00373909389600158	33	0.0137100117281079	19	0.0078936442732811	160	0.0664727911353111	0	NA	NA	NA	0	0	NA	NA	1	NA	1	NA	0	NA	1	NA	0	1	NA	1	NA	1		NA	NA	0.0395745150744915	0.0311553869396448
6017031405	14000US06017031405	Census Tract 314.05, El Dorado County, California	Census Tract 314.05	28275419	0	1206	0.334162533283234	96.8899993896484	69741	33583	222.21809387207	2426	2266	0.934047818183899	5	0.0020610059145838	28	0.0115416320040822	22	0.00906842481344938	138	0.0568837597966194	1	NA	NA	NA	1	0	NA	NA	0	NA	0	NA	0	NA	2	NA	0	2	NA	0	NA	1		NA	NA	0.0275630094110966	0.0229567140340805
6017031406	14000US06017031406	Census Tract 314.06, El Dorado County, California	Census Tract 314.06	77492928	1932680	2650	0.18037736415863	96.0299987792969	66546	32161	185.292999267578	5544	5168	0.932178914546967	18	0.00324675301089883	103	0.0185786448419094	41	0.00739538203924894	341	0.0615079365670681	0	NA	NA	NA	0	0	NA	NA	0	NA	0	NA	0	NA	1	NA	0	1	NA	0	NA	0		NA	NA	0.0223306175321341	0.0195700395852327
6017031502	14000US06017031502	Census Tract 315.02, El Dorado County, California	Census Tract 315.02	26423041	55829	2699	0.780288994312286	91.6399993896484	45392	22911	591.158996582031	6031	5304	0.879456162452698	24	0.00397943984717131	117	0.0193997677415609	51	0.00845630932599306	794	0.131653130054474	5	NA	NA	NA	5	3	NA	NA	6	NA	6	NA	3	NA	9	NA	0	9	NA	3	NA	14		NA	NA	0.0676699206233025	0.0474593453109264
6017031503	14000US06017031503	Census Tract 315.03, El Dorado County, California	Census Tract 315.03	99356856	24029	1196	0.15802675485611	92.7699966430664	74534	35579	73.2497634887695	2810	2613	0.929893255233765	5	0.00177935895044357	28	0.00996441300958395	40	0.0142348753288388	208	0.0740213543176651	0	NA	NA	NA	0	0	NA	NA	0	NA	2	NA	0	NA	1	NA	0	1	NA	2	NA	0		NA	NA	0.0592919550836086	0.0440265722572803
6017031504	14000US06017031504	Census Tract 315.04, El Dorado County, California	Census Tract 315.04	59185545	95730	2341	0.679624080657959	96.25	57935	33186	233.549697875977	5337	4760	0.891886830329895	24	0.00449690781533718	88	0.0164886638522148	45	0.00843170285224915	572	0.107176318764687	0	NA	NA	NA	0	0	NA	NA	1	NA	1	NA	0	NA	3	NA	0	3	NA	1	NA	1		NA	NA	0.0519649907946587	0.0395825132727623
6017031600	14000US06017031600	Census Tract 316, El Dorado County, California	Census Tract 316	7926248	0	3078	0.942170262336731	61.9199981689453	35509	18096	1348.21496582031	4126	2269	0.549927294254303	57	0.0138148330152035	50	0.012118274345994	567	0.137421235442162	2029	0.491759568452835	11	NA	NA	NA	11	1	NA	NA	10	NA	2	NA	0	NA	22	NA	0	22	NA	2	NA	22		NA	NA	0.0330473855137825	0.0126919150352478
6017031700	14000US06017031700	Census Tract 317, El Dorado County, California	Census Tract 317	3796206	0	882	1	95.4000015258789	141500	49068	1806.61596679688	2648	2111	0.797205448150635	43	0.0162386707961559	13	0.00490936590358615	332	0.125377640128136	164	0.0619335360825062	0	NA	NA	NA	0	1	NA	NA	0	NA	0	NA	0	NA	1	NA	0	1	NA	0	NA	1		NA	NA	0.154830500483513	0.0826652348041534
6017031800	14000US06017031800	Census Tract 318, El Dorado County, California	Census Tract 318	7969945	0	2183	0.939074695110321	95.6699981689453	131815	49042	2209.14208984375	6798	4862	0.715210378170013	177	0.0260370709002018	38	0.00558987911790609	1216	0.178876146674156	677	0.0995881110429764	2	NA	NA	NA	2	0	NA	NA	2	NA	1	NA	0	NA	5	NA	0	5	NA	1	NA	4		NA	NA	0.133240759372711	0.0747072994709015
6017031900	14000US06017031900	Census Tract 319, El Dorado County, California	Census Tract 319	493678983	154257	869	0	96.6699981689453	58542	39819	0.6977578997612	133	111	0.834586441516876	0	0	2	0.0150375943630934	7	0.0526315793395042	6	0.045112781226635	0	NA	NA	NA	0	2	NA	NA	0	NA	0	NA	0	NA	1	NA	0	1	NA	0	NA	2		NA	NA	0.0104476939886808	0.00849173031747341
6017032000	14000US06017032000	Census Tract 320, El Dorado County, California	Census Tract 320	185179387	16702878	2784	0.000359194993507117	93.4400024414062	36607	26952	14.1961698532104	1015	953	0.938916265964508	3	0.00295566511340439	7	0.00689655216410756	8	0.00788177270442247	42	0.0413793101906776	0	NA	NA	NA	0	1	NA	NA	1	NA	1	NA	0	NA	1	NA	0	1	NA	1	NA	2		NA	NA	0.0285458080470562	0.0129147069528699
6017990000	14000US06017990000	Census Tract 9900, El Dorado County, California	Census Tract 9900	0	134704835	0	NA	NA	NA	NA	NA	0	0	NA	0	NA	0	NA	0	NA	0	NA	0	NA	NA	NA	0	0	NA	NA	0	NA	0	NA	0	NA	0	NA	0	0	NA	0	NA	0		NA	NA	0.0329248942434788	0.0140855805948377
6019000100	14000US06019000100	Census Tract 1, Fresno County, California	Census Tract 1	843441	0	480	1	51.8499984741211	11070	6662	8782.31640625	2860	2099	0.733916103839874	474	0.165734261274338	36	0.0125874131917953	130	0.0454545468091965	1594	0.557342648506165	8	NA	NA	NA	8	3	NA	NA	2	NA	2	NA	0	NA	21	NA	1	20	NA	2	NA	13		NA	NA	0.399766176939011	0.259781330823898
6019000200	14000US06019000200	Census Tract 2, Fresno County, California	Census Tract 2	1987536	0	830	1	49.0200004577637	15595	6229	4126.96484375	3167	850	0.26839280128479	612	0.193242818117142	72	0.0227344483137131	315	0.0994632169604301	2013	0.635617315769196	7	NA	NA	NA	7	3	NA	NA	5	NA	7	NA	2	NA	2	NA	2	0	NA	5	NA	15		NA	NA	0.397154271602631	0.258144855499268
6019000300	14000US06019000300	Census Tract 3, Fresno County, California	Census Tract 3	1887569	0	1158	1	69.9100036621094	22961	11814	4952.01318359375	3609	960	0.266001671552658	959	0.265724569559097	78	0.0216126348823309	213	0.0590191185474396	2266	0.627874732017517	7	NA	NA	NA	7	2	NA	NA	2	NA	3	NA	0	NA	7	NA	0	7	NA	3	NA	11		NA	NA	0.39340603351593	0.257220387458801
6019000400	14000US06019000400	Census Tract 4, Fresno County, California	Census Tract 4	3403570	0	1325	1	38.8600006103516	26048	7990	4826.783203125	6343	2848	0.448998898267746	425	0.06700299680233	175	0.0275894682854414	355	0.0559672079980373	4948	0.780072510242462	3	NA	NA	NA	3	4	NA	NA	0	NA	11	NA	2	NA	6	NA	0	6	NA	9	NA	7		NA	NA	0.396272659301758	0.25957778096199
6019000501	14000US06019000501	Census Tract 5.01, Fresno County, California	Census Tract 5.01	672360	0	848	1	38.8199996948242	20047	8195	10843.6201171875	2815	1164	0.413499116897583	205	0.0728241577744484	52	0.0184724684804678	200	0.0710479542613029	2238	0.795026659965515	0	NA	NA	NA	0	2	NA	NA	0	NA	0	NA	0	NA	2	NA	0	2	NA	0	NA	2		NA	NA	0.403318732976913	0.261726766824722
6019000502	14000US06019000502	Census Tract 5.02, Fresno County, California	Census Tract 5.02	1183415	0	1120	1	42.7799987792969	31354	12292	7891.98779296875	3606	1440	0.39933443069458	227	0.0629506409168243	116	0.0321686081588268	261	0.0723793655633926	2577	0.714642286300659	5	NA	NA	NA	5	1	NA	NA	1	NA	3	NA	0	NA	2	NA	0	2	NA	3	NA	7		NA	NA	0.403742462396622	0.261513024568558
6019000600	14000US06019000600	Census Tract 6, Fresno County, California	Census Tract 6	2464477	0	2169	1	56.6800003051758	17050	9268	6474.76806640625	6161	2610	0.42363253235817	455	0.0738516449928284	111	0.0180165562778711	279	0.0452848561108112	4360	0.70767730474472	3	NA	NA	NA	3	3	NA	NA	5	NA	2	NA	0	NA	21	NA	2	19	NA	2	NA	11		NA	NA	0.402109682559967	0.260377287864685
6019000700	14000US06019000700	Census Tract 7, Fresno County, California	Census Tract 7	8281840	0	1212	0.988448858261108	61.8800010681152	26290	13419	1226.21801757812	3921	1166	0.297373116016388	1179	0.300688594579697	60	0.015302219428122	121	0.0308594740927219	2418	0.616679430007935	1	NA	NA	NA	1	1	NA	NA	0	NA	3	NA	0	NA	2	NA	1	1	NA	3	NA	2		NA	NA	0.390990287065506	0.254485428333282
6019000800	14000US06019000800	Census Tract 8, Fresno County, California	Census Tract 8	7678837	0	252	0.658730149269104	50.4199981689453	26759	8264	325.146697998047	964	337	0.349585056304932	72	0.0746887996792793	23	0.0238589216023684	204	0.211618259549141	645	0.669087111949921	0	NA	NA	NA	0	0	NA	NA	0	NA	0	NA	0	NA	0	NA	0	0	NA	0	NA	0		NA	NA	0.373407989740372	0.247757881879807
6019000901	14000US06019000901	Census Tract 9.01, Fresno County, California	Census Tract 9.01	1954607	0	793	1	52.560001373291	29784	9820	4175.291015625	3151	875	0.277689635753632	728	0.231037765741348	35	0.0111075853928924	607	0.192637264728546	1713	0.543636918067932	0	NA	NA	NA	0	0	NA	NA	0	NA	2	NA	0	NA	0	NA	0	0	NA	2	NA	0		NA	NA	0.383151292800903	0.253329873085022
6019000902	14000US06019000902	Census Tract 9.02, Fresno County, California	Census Tract 9.02	1970490	0	1350	1	45.1399993896484	25343	7715	6903.1650390625	5252	1104	0.210205629467964	1195	0.227532371878624	118	0.0224676318466663	952	0.181264281272888	3041	0.579017519950867	0	NA	NA	NA	0	1	NA	NA	1	NA	1	NA	0	NA	0	NA	0	0	NA	1	NA	2		NA	NA	0.387789666652679	0.25503209233284
6019001000	14000US06019001000	Census Tract 10, Fresno County, California	Census Tract 10	4894971	0	1051	1	48.2000007629395	24475	10348	2172.53393554688	4106	983	0.239405751228333	1219	0.296882599592209	91	0.02216268889606	589	0.143448606133461	2163	0.526790082454681	0	NA	NA	NA	0	0	NA	NA	0	NA	3	NA	2	NA	1	NA	0	1	NA	1	NA	0		NA	NA	0.373945981264114	0.249749764800072
6019001100	14000US06019001100	Census Tract 11, Fresno County, California	Census Tract 11	3751835	0	868	1	43.7599983215332	27587	9603	2191.09399414062	3174	1025	0.322936356067657	813	0.256143659353256	84	0.0264650285243988	117	0.0368620045483112	2074	0.653434157371521	3	NA	NA	NA	3	1	NA	NA	1	NA	3	NA	0	NA	4	NA	0	4	NA	3	NA	5		NA	NA	0.385472476482391	0.255545258522034
6019001201	14000US06019001201	Census Tract 12.01, Fresno County, California	Census Tract 12.01	5771149	0	1514	1	45.4799995422363	29085	10496	2663.96997070312	5936	2596	0.437331527471542	240	0.0404312685132027	123	0.020721023902297	416	0.0700808614492416	4933	0.831031024456024	1	NA	NA	NA	1	2	NA	NA	0	NA	4	NA	1	NA	5	NA	2	3	NA	3	NA	3		NA	NA	0.385995805263519	0.256904095411301
6019001202	14000US06019001202	Census Tract 12.02, Fresno County, California	Census Tract 12.02	3401954	0	1225	1	56.1100006103516	25329	9929	3620.85498046875	4756	1638	0.344407051801682	593	0.124684609472752	63	0.013246426358819	585	0.123002521693707	3447	0.724768698215485	0	NA	NA	NA	0	0	NA	NA	0	NA	1	NA	0	NA	0	NA	0	0	NA	1	NA	0		NA	NA	0.378777533769608	0.254909068346024
6019001301	14000US06019001301	Census Tract 13.01, Fresno County, California	Census Tract 13.01	1959392	0	1499	1	37.9500007629395	29607	9545	7472.31884765625	5653	2352	0.416062265634537	186	0.0329028815031052	123	0.021758358925581	321	0.0567840076982975	4802	0.849460482597351	1	NA	NA	NA	1	3	NA	NA	4	NA	5	NA	1	NA	9	NA	0	9	NA	4	NA	8		NA	NA	0.397436499595642	0.260918259620667
6019001303	14000US06019001303	Census Tract 13.03, Fresno County, California	Census Tract 13.03	643426	0	650	1	36.3300018310547	28190	7233	11625.08984375	2888	931	0.322368413209915	133	0.0460526309907436	54	0.0186980608850718	752	0.260387808084488	1860	0.64404433965683	0	NA	NA	NA	0	0	NA	NA	1	NA	2	NA	1	NA	1	NA	0	1	NA	1	NA	1		NA	NA	0.394809603691101	0.259876757860184
6019001304	14000US06019001304	Census Tract 13.04, Fresno County, California	Census Tract 13.04	1307806	0	1437	1	48.5400009155273	25583	8967	11478.4404296875	5796	1605	0.276915103197098	559	0.0964458286762238	116	0.0200138036161661	1473	0.254140794277191	3487	0.601621806621552	0	NA	NA	NA	0	1	NA	NA	0	NA	1	NA	0	NA	0	NA	0	0	NA	1	NA	1		NA	NA	0.39341151714325	0.259836763143539
6019001407	14000US06019001407	Census Tract 14.07, Fresno County, California	Census Tract 14.07	1292432	0	1718	1	55.3400001525879	18574	10762	9406.6103515625	4694	1413	0.301022589206696	816	0.173838943243027	93	0.0198125261813402	657	0.139965906739235	2782	0.592671513557434	7	NA	NA	NA	7	3	NA	NA	9	NA	3	NA	0	NA	4	NA	0	4	NA	3	NA	19		NA	NA	0.393536448478699	0.260066896677017
6019001408	14000US06019001408	Census Tract 14.08, Fresno County, California	Census Tract 14.08	1218706	0	1333	1	62.0499992370605	16679	14277	5321.48779296875	2504	1697	0.677715659141541	189	0.075479231774807	27	0.0107827484607697	174	0.0694888159632683	938	0.374600648880005	0	NA	NA	NA	0	0	NA	NA	0	NA	0	NA	0	NA	1	NA	0	1	NA	0	NA	0		NA	NA	0.390300095081329	0.259144991636276
6019001409	14000US06019001409	Census Tract 14.09, Fresno County, California	Census Tract 14.09	2487904	0	671	1	95.4300003051758	99861	38889	1923.82702636719	1848	1082	0.585497856140137	144	0.0779220759868622	11	0.00595238106325269	237	0.128246754407883	675	0.365259736776352	0	NA	NA	NA	0	1	NA	NA	1	NA	0	NA	0	NA	1	NA	0	1	NA	0	NA	2		NA	NA	0.38696962594986	0.258017420768738
6019001410	14000US06019001410	Census Tract 14.10, Fresno County, California	Census Tract 14.10	7933085	0	2501	0.995201945304871	66.9000015258789	47067	13132	2973.89990234375	9109	2775	0.304643750190735	508	0.0557690188288689	128	0.0140520362183452	2581	0.283346146345139	4714	0.517510175704956	0	NA	NA	NA	0	2	NA	NA	0	NA	1	NA	0	NA	1	NA	0	1	NA	1	NA	2		NA	NA	0.379765272140503	0.255781948566437
6019001411	14000US06019001411	Census Tract 14.11, Fresno County, California	Census Tract 14.11	2509843	0	1893	1	76.3300018310547	30618	16759	5444.47509765625	5276	2416	0.457922667264938	408	0.0773313120007515	64	0.0121304020285606	1111	0.210576191544533	2203	0.417551189661026	3	NA	NA	NA	3	2	NA	NA	3	NA	3	NA	0	NA	3	NA	0	3	NA	3	NA	8		NA	NA	0.385816484689713	0.256791085004807
6019001412	14000US06019001412	Census Tract 14.12, Fresno County, California	Census Tract 14.12	4800265	0	805	1	85.0299987792969	74505	23749	1505.34704589844	2790	1518	0.544086039066315	110	0.0394265241920948	28	0.0100358417257667	628	0.225089609622955	912	0.32688170671463	0	NA	NA	NA	0	0	NA	NA	0	NA	1	NA	0	NA	1	NA	1	0	NA	1	NA	0		NA	NA	0.372321903705597	0.2513307929039
6019001413	14000US06019001413	Census Tract 14.13, Fresno County, California	Census Tract 14.13	10515273	0	1567	0.915762603282928	87.8000030517578	68632	26407	1134.24499511719	4605	2144	0.465580880641937	143	0.031053202226758	44	0.00955483224242926	1277	0.277307271957397	1664	0.361346364021301	0	NA	NA	NA	0	1	NA	NA	1	NA	2	NA	2	NA	2	NA	2	0	NA	0	NA	2		NA	NA	0.364571779966354	0.249800801277161
6019001414	14000US06019001414	Census Tract 14.14, Fresno County, California	Census Tract 14.14	6389957	0	2282	1	87.1900024414062	70368	25896	2991.67895507812	7381	3176	0.430294007062912	531	0.0719414725899696	88	0.0119225038215518	2017	0.273269206285477	2628	0.356049329042435	1	NA	NA	NA	1	1	NA	NA	5	NA	1	NA	0	NA	2	NA	0	2	NA	1	NA	7		NA	NA	0.374661475419998	0.253913789987564
6019001500	14000US06019001500	Census Tract 15, Fresno County, California	Census Tract 15	38230909	0	727	0.660247564315796	51.7700004577637	24667	13172	149.447494506836	2206	1080	0.489573895931244	37	0.0167724397033453	29	0.0131459664553404	97	0.043970987200737	1585	0.718495011329651	1	NA	NA	NA	1	4	NA	NA	7	NA	5	NA	1	NA	5	NA	0	5	NA	4	NA	12		NA	NA	0.355981081724167	0.246760815382004
6019001600	14000US06019001600	Census Tract 16, Fresno County, California	Census Tract 16	51215833	0	1688	0.71563982963562	66.629997253418	36004	17628	257.856811523438	5099	2669	0.523435950279236	48	0.00941361114382744	88	0.0172582864761353	446	0.0874681323766708	3350	0.656991541385651	1	NA	NA	NA	1	3	NA	NA	1	NA	3	NA	1	NA	5	NA	0	5	NA	2	NA	5		NA	NA	0.29608166217804	0.225492209196091
6019001700	14000US06019001700	Census Tract 17, Fresno County, California	Census Tract 17	73391746	44038	1799	0.413563102483749	63.9799995422363	50368	21180	201.187805175781	5701	2664	0.467286437749863	122	0.0213997531682253	241	0.042273286730051	704	0.12348710745573	3287	0.576565504074097	0	NA	NA	NA	0	2	NA	NA	4	NA	2	NA	0	NA	4	NA	1	3	NA	2	NA	6		NA	NA	0.293119430541992	0.219694703817368
6019001800	14000US06019001800	Census Tract 18, Fresno County, California	Census Tract 18	57128418	0	1462	0.521887838840485	69.1600036621094	46170	20018	209.226806640625	4615	2720	0.589382469654083	71	0.0153846153989434	105	0.0227518957108259	214	0.0463705323636532	2798	0.606283843517303	2	NA	NA	NA	2	2	NA	NA	2	NA	7	NA	1	NA	5	NA	2	3	NA	6	NA	6		NA	NA	0.331367760896683	0.231011390686035
6019001900	14000US06019001900	Census Tract 19, Fresno County, California	Census Tract 19	66565778	0	929	0.46286329627037	69.9599990844727	41667	18469	113.379997253418	2914	1600	0.549073457717896	158	0.0542210005223751	57	0.0195607412606478	262	0.0899107754230499	1642	0.563486635684967	1	NA	NA	NA	1	0	NA	NA	0	NA	5	NA	1	NA	1	NA	0	1	NA	4	NA	1		NA	NA	0.345948338508606	0.232529565691948
6019002000	14000US06019002000	Census Tract 20, Fresno County, California	Census Tract 20	5502481	0	2033	1	65.5599975585938	25840	10957	2997.85400390625	6369	2765	0.434134095907211	585	0.0918511524796486	228	0.0357983969151974	504	0.0791333019733429	3711	0.582666039466858	7	NA	NA	NA	7	7	NA	NA	4	NA	6	NA	1	NA	5	NA	0	5	NA	5	NA	18		NA	NA	0.398350954055786	0.256177723407745
6019002100	14000US06019002100	Census Tract 21, Fresno County, California	Census Tract 21	1826003	0	2244	1	77.75	36331	18243	7686.26611328125	5419	2900	0.535154104232788	310	0.0572061277925968	141	0.0260195601731539	172	0.0317401736974716	3044	0.561727285385132	2	NA	NA	NA	2	5	NA	NA	3	NA	1	NA	0	NA	6	NA	0	6	NA	1	NA	10		NA	NA	0.403764933347702	0.259093672037125
6019002200	14000US06019002200	Census Tract 22, Fresno County, California	Census Tract 22	1322711	0	1670	1	87.1500015258789	33990	21423	7037.376953125	3594	2114	0.58820253610611	170	0.0473010577261448	102	0.0283806342631578	87	0.0242070127278566	1845	0.513355612754822	10	NA	NA	NA	10	2	NA	NA	2	NA	4	NA	0	NA	22	NA	0	22	NA	4	NA	14		NA	NA	0.406015485525131	0.260576188564301
6019002300	14000US06019002300	Census Tract 23, Fresno County, California	Census Tract 23	1496251	0	1384	1	74	29375	16178	6273.0888671875	3624	1903	0.525110363960266	257	0.0709161162376404	124	0.0342163369059563	190	0.0524282567203045	2082	0.574503302574158	0	NA	NA	NA	0	1	NA	NA	2	NA	4	NA	1	NA	2	NA	1	1	NA	3	NA	3		NA	NA	0.4066062271595	0.261392205953598
6019002400	14000US06019002400	Census Tract 24, Fresno County, California	Census Tract 24	2446460	0	1461	1	51.6399993896484	21612	10304	5249.93310546875	4959	1785	0.359951615333557	265	0.0534381940960884	145	0.0292397662997246	830	0.167372450232506	3348	0.675136089324951	3	NA	NA	NA	3	3	NA	NA	0	NA	6	NA	0	NA	8	NA	1	7	NA	6	NA	6		NA	NA	0.408152043819427	0.262424439191818
6019002501	14000US06019002501	Census Tract 25.01, Fresno County, California	Census Tract 25.01	1308383	0	1434	1	43.3699989318848	22746	6733	10091.66015625	5098	1603	0.314437031745911	516	0.101216159760952	121	0.0237347986549139	900	0.176539823412895	3249	0.637308776378632	4	NA	NA	NA	4	4	NA	NA	3	NA	4	NA	1	NA	5	NA	0	5	NA	3	NA	11		NA	NA	0.408744215965271	0.263085424900055
6019002502	14000US06019002502	Census Tract 25.02, Fresno County, California	Census Tract 25.02	1295621	0	1342	1	36.5499992370605	27003	8034	10856.740234375	5431	1754	0.322960793972015	219	0.0403240658342838	210	0.0386669114232063	1229	0.226293504238129	3618	0.666175663471222	0	NA	NA	NA	0	1	NA	NA	0	NA	4	NA	0	NA	0	NA	0	0	NA	4	NA	1		NA	NA	0.406880050897598	0.262878358364105
6019002601	14000US06019002601	Census Tract 26.01, Fresno County, California	Census Tract 26.01	1307495	0	1468	1	43.4700012207031	30213	9447	11530.6904296875	5821	2034	0.349424511194229	170	0.0292046032845974	161	0.0276584774255753	419	0.0719807595014572	4939	0.848479628562927	3	NA	NA	NA	3	3	NA	NA	1	NA	3	NA	0	NA	5	NA	0	5	NA	3	NA	7		NA	NA	0.40457358956337	0.262443482875824
6019002602	14000US06019002602	Census Tract 26.02, Fresno County, California	Census Tract 26.02	1304570	0	1029	1	63.9500007629395	29178	13592	6988.32421875	3520	1636	0.46477273106575	100	0.0284090917557478	93	0.0264204554259777	115	0.0326704531908035	2665	0.757102251052856	2	NA	NA	NA	2	3	NA	NA	2	NA	1	NA	0	NA	1	NA	0	1	NA	1	NA	7		NA	NA	0.401816546916962	0.26177567243576
6019002701	14000US06019002701	Census Tract 27.01, Fresno County, California	Census Tract 27.01	1300767	0	1256	1	53.7599983215332	37163	12594	9304.521484375	4673	1881	0.402525156736374	130	0.027819387614727	93	0.0199015624821186	304	0.0650545656681061	3757	0.80398029088974	5	NA	NA	NA	5	2	NA	NA	0	NA	6	NA	1	NA	3	NA	0	3	NA	5	NA	7		NA	NA	0.402739286422729	0.262319058179855
6019002702	14000US06019002702	Census Tract 27.02, Fresno County, California	Census Tract 27.02	1307780	0	1493	1	49.9000015258789	30410	9447	11648.98046875	5882	2008	0.341380476951599	223	0.0379122756421566	125	0.0212512742727995	666	0.113226793706417	4746	0.806868433952332	3	NA	NA	NA	3	0	NA	NA	2	NA	4	NA	1	NA	8	NA	0	8	NA	3	NA	5		NA	NA	0.400035619735718	0.26171138882637
6019002800	14000US06019002800	Census Tract 28, Fresno County, California	Census Tract 28	2639330	0	1352	1	42.7099990844727	22917	8190	5107.69287109375	5205	1669	0.320653229951859	271	0.0520653203129768	104	0.019980788230896	1180	0.226705089211464	3283	0.630739688873291	0	NA	NA	NA	0	2	NA	NA	3	NA	5	NA	1	NA	8	NA	0	8	NA	4	NA	5		NA	NA	0.405893921852112	0.262766569852829
6019002903	14000US06019002903	Census Tract 29.03, Fresno County, California	Census Tract 29.03	1298390	0	1281	1	62.0900001525879	18571	9173	8635.353515625	4329	1551	0.358281344175339	402	0.0928620919585228	41	0.00947100855410099	789	0.182259187102318	2684	0.620004594326019	1	NA	NA	NA	1	3	NA	NA	4	NA	3	NA	0	NA	7	NA	0	7	NA	3	NA	8		NA	NA	0.396564066410065	0.260825842618942
6019002904	14000US06019002904	Census Tract 29.04, Fresno County, California	Census Tract 29.04	1307697	0	799	1	65.129997253418	39159	13842	5737.716796875	2897	1245	0.429754912853241	146	0.0503969602286816	64	0.0220918189734221	563	0.194338977336884	1715	0.591991722583771	0	NA	NA	NA	0	0	NA	NA	0	NA	0	NA	0	NA	1	NA	0	1	NA	0	NA	0		NA	NA	0.399173229932785	0.261360079050064
6019002905	14000US06019002905	Census Tract 29.05, Fresno County, California	Census Tract 29.05	1261604	0	975	1	66.7699966430664	32818	13242	5930.921875	2889	1193	0.412945657968521	291	0.100726895034313	77	0.0266528204083443	397	0.137417793273926	1650	0.571131885051727	2	NA	NA	NA	2	4	NA	NA	0	NA	0	NA	0	NA	1	NA	0	1	NA	0	NA	6		NA	NA	0.401280850172043	0.261672586202621
6019002906	14000US06019002906	Census Tract 29.06, Fresno County, California	Census Tract 29.06	1373039	0	1612	1	55.9199981689453	35934	11037	10412.4697265625	5520	1948	0.35289853811264	430	0.0778985545039177	84	0.0152173908427358	1391	0.251992762088776	2827	0.512137651443481	0	NA	NA	NA	0	0	NA	NA	1	NA	1	NA	0	NA	1	NA	0	1	NA	1	NA	1		NA	NA	0.403000324964523	0.261750370264053
6019003001	14000US06019003001	Census Tract 30.01, Fresno County, California	Census Tract 30.01	2632588	0	882	1	70.2699966430664	32566	11808	3123.623046875	3175	1017	0.320314973592758	218	0.0686614140868187	83	0.0261417329311371	960	0.302362203598022	1550	0.488188982009888	2	NA	NA	NA	2	1	NA	NA	1	NA	2	NA	1	NA	0	NA	0	0	NA	1	NA	4		NA	NA	0.39673638343811	0.259820461273193
6019003003	14000US06019003003	Census Tract 30.03, Fresno County, California	Census Tract 30.03	1319414	0	1306	1	71.8000030517578	27333	11025	8154.23388671875	4154	1519	0.365671634674072	364	0.0876263827085495	60	0.0144439088180661	892	0.214732781052589	2068	0.497833400964737	3	NA	NA	NA	3	4	NA	NA	1	NA	0	NA	0	NA	2	NA	0	2	NA	0	NA	8		NA	NA	0.391328573226929	0.259095430374146
6019003004	14000US06019003004	Census Tract 30.04, Fresno County, California	Census Tract 30.04	1306271	0	773	1	79.1999969482422	55938	17293	4562.27099609375	2301	1135	0.493263810873032	125	0.0543242059648037	47	0.0204259026795626	311	0.135158628225327	1138	0.494567573070526	0	NA	NA	NA	0	1	NA	NA	0	NA	0	NA	0	NA	1	NA	0	1	NA	0	NA	1		NA	NA	0.393828958272934	0.259551852941513
6019003102	14000US06019003102	Census Tract 31.02, Fresno County, California	Census Tract 31.02	2280561	0	2897	1	79.2300033569336	42308	15589	8004.27392578125	7048	4223	0.599177062511444	429	0.0608683302998543	156	0.0221339389681816	588	0.0834279209375381	2879	0.408484667539597	7	NA	NA	NA	7	5	NA	NA	9	NA	2	NA	0	NA	10	NA	0	10	NA	2	NA	21		NA	NA	0.399989634752274	0.25602388381958
6019003103	14000US06019003103	Census Tract 31.03, Fresno County, California	Census Tract 31.03	1593911	0	2255	1	81.870002746582	43027	19673	9275.080078125	5708	3557	0.623160481452942	287	0.0502803064882755	105	0.0183952357620001	628	0.110021024942398	2092	0.366503149271011	0	NA	NA	NA	0	3	NA	NA	0	NA	0	NA	0	NA	1	NA	0	1	NA	0	NA	3		NA	NA	0.402612447738647	0.257924169301987
6019003104	14000US06019003104	Census Tract 31.04, Fresno County, California	Census Tract 31.04	10042417	0	1679	1	91.1600036621094	39292	21217	982.617370605469	3810	2326	0.610498666763306	148	0.0388451442122459	50	0.0131233604624867	443	0.116272963583469	1261	0.330971121788025	6	NA	NA	NA	6	1	NA	NA	5	NA	5	NA	0	NA	6	NA	0	6	NA	5	NA	12		NA	NA	0.401335656642914	0.259307444095612
6019003201	14000US06019003201	Census Tract 32.01, Fresno County, California	Census Tract 32.01	1635762	0	1490	1	64.9599990844727	31351	13103	6963.583984375	4398	1932	0.439290583133698	295	0.0670759454369545	98	0.0222828555852175	679	0.154388353228569	2339	0.531832635402679	0	NA	NA	NA	0	4	NA	NA	3	NA	1	NA	0	NA	3	NA	0	3	NA	1	NA	7		NA	NA	0.408510565757751	0.262301057577133
6019003202	14000US06019003202	Census Tract 32.02, Fresno County, California	Census Tract 32.02	1606188	0	1733	1	70.9499969482422	33517	11839	8489.8447265625	5265	2001	0.380056977272034	516	0.0980056971311569	108	0.0205128211528063	883	0.167711302638054	2736	0.519658148288727	3	NA	NA	NA	3	2	NA	NA	3	NA	1	NA	1	NA	7	NA	0	7	NA	0	NA	8		NA	NA	0.407660186290741	0.262622028589249
6019003301	14000US06019003301	Census Tract 33.01, Fresno County, California	Census Tract 33.01	1307909	0	1172	1	63.9300003051758	37252	12151	6944.740234375	3507	1760	0.501853406429291	174	0.0496150553226471	87	0.0248075276613235	294	0.0838323384523392	1984	0.565725684165955	1	NA	NA	NA	1	0	NA	NA	0	NA	0	NA	0	NA	1	NA	0	1	NA	0	NA	1		NA	NA	0.411081880331039	0.262806713581085
6019003302	14000US06019003302	Census Tract 33.02, Fresno County, California	Census Tract 33.02	1298711	0	1605	1	69.5800018310547	30071	13493	9470.81640625	4749	1989	0.418825030326843	259	0.054537795484066	103	0.0216887760907412	263	0.0553800798952579	3209	0.675721228122711	3	NA	NA	NA	3	2	NA	NA	0	NA	2	NA	1	NA	4	NA	0	4	NA	1	NA	5		NA	NA	0.41014888882637	0.263059735298157
6019003400	14000US06019003400	Census Tract 34, Fresno County, California	Census Tract 34	1917421	0	1497	1	58.5900001525879	25181	10006	6152.7412109375	4555	1972	0.43293085694313	208	0.0456641055643559	90	0.0197585076093674	902	0.198024153709412	2301	0.505159139633179	3	NA	NA	NA	3	4	NA	NA	0	NA	2	NA	1	NA	5	NA	1	4	NA	1	NA	7		NA	NA	0.411020666360855	0.262570947408676
6019003500	14000US06019003500	Census Tract 35, Fresno County, California	Census Tract 35	2594949	0	2242	1	81.1100006103516	30625	16048	5663.15185546875	5674	2921	0.514804363250732	361	0.0636235475540161	120	0.0211491007357836	335	0.0590412393212318	2911	0.513041973114014	6	NA	NA	NA	6	5	NA	NA	7	NA	5	NA	2	NA	7	NA	0	7	NA	3	NA	18		NA	NA	0.409951776266098	0.261557877063751
6019003600	14000US06019003600	Census Tract 36, Fresno County, California	Census Tract 36	1948191	0	1785	1	83.6900024414062	57011	30693	5329.69384765625	4009	2832	0.706410586833954	104	0.0259416308254004	87	0.0217011719942093	120	0.029932651668787	1489	0.371414303779602	1	NA	NA	NA	1	0	NA	NA	3	NA	3	NA	2	NA	2	NA	0	2	NA	1	NA	4		NA	NA	0.407569855451584	0.259985238313675
6019003701	14000US06019003701	Census Tract 37.01, Fresno County, California	Census Tract 37.01	1121537	0	1129	1	74.0800018310547	30089	12910	7653.0869140625	3314	1591	0.480084478855133	214	0.0645745322108269	80	0.0241400115191936	207	0.0624622814357281	2080	0.627640306949615	0	NA	NA	NA	0	2	NA	NA	1	NA	0	NA	0	NA	1	NA	0	1	NA	0	NA	3		NA	NA	0.403570026159286	0.257985323667526
6019003702	14000US06019003702	Census Tract 37.02, Fresno County, California	Census Tract 37.02	1463936	0	1663	1	76.2399978637695	32500	15204	8727.4384765625	4933	2170	0.439894586801529	396	0.0802756920456886	85	0.0172308944165707	726	0.14717210829258	2563	0.519562125205994	2	NA	NA	NA	2	8	NA	NA	3	NA	4	NA	0	NA	4	NA	1	3	NA	4	NA	13		NA	NA	0.404075771570206	0.257559537887573
6019003803	14000US06019003803	Census Tract 38.03, Fresno County, California	Census Tract 38.03	26668174	0	2433	0.782983958721161	77.6900024414062	68021	20368	791.811706542969	8153	3985	0.488777130842209	451	0.0553170591592789	96	0.0117748072370887	1570	0.192567154765129	3466	0.425119578838348	0	NA	NA	NA	0	0	NA	NA	0	NA	4	NA	1	NA	0	NA	0	0	NA	3	NA	0		NA	NA	0.362170219421387	0.236497148871422
6019003804	14000US06019003804	Census Tract 38.04, Fresno County, California	Census Tract 38.04	2592652	0	1618	1	82	56649	18096	5525.31689453125	5531	2408	0.435364305973053	556	0.100524313747883	136	0.0245886817574501	930	0.168143197894096	2616	0.472970515489578	1	NA	NA	NA	1	2	NA	NA	2	NA	0	NA	0	NA	1	NA	0	1	NA	0	NA	5		NA	NA	0.387230038642883	0.248431116342545
6019003805	14000US06019003805	Census Tract 38.05, Fresno County, California	Census Tract 38.05	2249289	0	2482	1	69.2200012207031	29928	12851	7889.8701171875	6852	2794	0.407764166593552	766	0.111792176961899	200	0.0291885584592819	762	0.111208409070969	3850	0.561879754066467	0	NA	NA	NA	0	2	NA	NA	3	NA	0	NA	0	NA	3	NA	0	3	NA	0	NA	5		NA	NA	0.395078510046005	0.252494007349014
6019003807	14000US06019003807	Census Tract 38.07, Fresno County, California	Census Tract 38.07	4524364	0	1147	1	64.0699996948242	34389	13358	1924.58898925781	3362	1555	0.46252229809761	278	0.0826888754963875	60	0.0178465191274881	389	0.115704938769341	1786	0.53123140335083	1	NA	NA	NA	1	2	NA	NA	0	NA	3	NA	0	NA	3	NA	1	2	NA	3	NA	3		NA	NA	0.391449630260468	0.252215623855591
6019003808	14000US06019003808	Census Tract 38.08, Fresno County, California	Census Tract 38.08	4574539	0	1475	1	71.6399993896484	63920	17254	2877.30004882812	5082	2003	0.394136160612106	402	0.0791027173399925	78	0.015348288230598	968	0.190476194024086	2563	0.504329025745392	0	NA	NA	NA	0	2	NA	NA	2	NA	1	NA	0	NA	1	NA	0	1	NA	1	NA	4		NA	NA	0.382935464382172	0.247760385274887
6019003809	14000US06019003809	Census Tract 38.09, Fresno County, California	Census Tract 38.09	2786410	0	1626	1	74.6600036621094	48878	19920	4434.67919921875	4771	1925	0.403479367494583	613	0.128484591841698	111	0.0232655629515648	549	0.115070216357708	2372	0.4971704185009	1	NA	NA	NA	1	4	NA	NA	2	NA	1	NA	0	NA	7	NA	0	7	NA	1	NA	7		NA	NA	0.388574808835983	0.248121321201324
6019003810	14000US06019003810	Census Tract 38.10, Fresno County, California	Census Tract 38.10	2610451	0	1557	1	76.6900024414062	57197	18234	5214.798828125	5256	2243	0.426750391721725	629	0.119672752916813	116	0.0220700148493052	820	0.156012177467346	2439	0.464041084051132	0	NA	NA	NA	0	0	NA	NA	0	NA	0	NA	0	NA	0	NA	0	0	NA	0	NA	0		NA	NA	0.378249853849411	0.242959231138229
6019003900	14000US06019003900	Census Tract 39, Fresno County, California	Census Tract 39	456643028	1669509	1776	0	58.1800003051758	35721	15777	32.9191284179688	5804	3257	0.561164736747742	26	0.00447966903448105	209	0.0360096506774426	94	0.0161957275122404	4008	0.690558254718781	1	NA	NA	NA	1	1	NA	NA	0	NA	3	NA	0	NA	1	NA	0	1	NA	3	NA	2		NA	NA	0.141133889555931	0.12175764888525
6019004001	14000US06019004001	Census Tract 40.01, Fresno County, California	Census Tract 40.01	20954590	0	2182	0.928047657012939	73.4300003051758	61536	20176	895.85302734375	7248	4090	0.564293622970581	49	0.00676048593595624	101	0.0139348786324263	457	0.0630518794059753	4770	0.658112585544586	4	NA	NA	NA	4	2	NA	NA	6	NA	6	NA	1	NA	7	NA	0	7	NA	5	NA	12		NA	NA	0.190228894352913	0.151522472500801
6019004002	14000US06019004002	Census Tract 40.02, Fresno County, California	Census Tract 40.02	20679767	0	2011	0.929885625839233	44.9000015258789	44500	14635	892.854614257812	7129	3309	0.464160472154617	26	0.00364707503467798	88	0.0123439468443394	677	0.0949642285704613	5374	0.753822386264801	2	NA	NA	NA	2	5	NA	NA	2	NA	1	NA	0	NA	5	NA	0	5	NA	1	NA	9		NA	NA	0.22871470451355	0.171574681997299
6019004100	14000US06019004100	Census Tract 41, Fresno County, California	Census Tract 41	78117606	0	955	0	63.2900009155273	38839	23821	109.610397338867	3306	1600	0.483968555927277	7	0.00211736210621893	72	0.0217785835266113	392	0.118572294712067	1983	0.599818527698517	0	NA	NA	NA	0	2	NA	NA	0	NA	1	NA	0	NA	0	NA	0	0	NA	1	NA	2		NA	NA	0.291034191846848	0.200556620955467
6019004205	14000US06019004205	Census Tract 42.05, Fresno County, California	Census Tract 42.05	5093628	0	2066	1	71.5500030517578	33510	13124	2993.90698242188	5888	3025	0.513756811618805	805	0.13671875	99	0.0168138593435287	395	0.0670856013894081	2898	0.4921875	11	NA	NA	NA	11	6	NA	NA	9	NA	9	NA	2	NA	16	NA	0	16	NA	7	NA	26		NA	NA	0.395421326160431	0.251247495412827
6019004207	14000US06019004207	Census Tract 42.07, Fresno County, California	Census Tract 42.07	17145101	64577	2496	0.972756385803223	74.4400024414062	56625	19024	1225.875	8115	3548	0.437215030193329	707	0.0871226117014885	162	0.0199630316346884	1568	0.193222433328629	3837	0.472828090190887	2	NA	NA	NA	2	4	NA	NA	7	NA	2	NA	2	NA	4	NA	0	4	NA	0	NA	13		NA	NA	0.359450697898865	0.232423186302185
6019004208	14000US06019004208	Census Tract 42.08, Fresno County, California	Census Tract 42.08	6366949	56102	2494	1	94.3899993896484	96864	41976	2897.94604492188	7124	4524	0.635036468505859	443	0.0621841661632061	37	0.00519371079280972	1097	0.153986528515816	1647	0.231190338730812	2	NA	NA	NA	2	1	NA	NA	0	NA	2	NA	1	NA	1	NA	0	1	NA	1	NA	3		NA	NA	0.373143881559372	0.236876234412193
6019004210	14000US06019004210	Census Tract 42.10, Fresno County, California	Census Tract 42.10	1743750	0	1540	1	89.3399963378906	55083	24160	5168.8359375	3480	2011	0.577873587608337	264	0.0758620724081993	52	0.0149425286799669	355	0.102011494338512	1200	0.344827592372894	4	NA	NA	NA	4	2	NA	NA	2	NA	3	NA	1	NA	2	NA	0	2	NA	2	NA	8		NA	NA	0.382403045892715	0.242301195859909
6019004211	14000US06019004211	Census Tract 42.11, Fresno County, California	Census Tract 42.11	2269219	0	2211	1	93.4599990844727	75431	28573	7212.23193359375	6319	3726	0.589650273323059	540	0.085456557571888	81	0.0128184836357832	554	0.0876720994710922	2366	0.374426335096359	4	NA	NA	NA	4	2	NA	NA	3	NA	1	NA	1	NA	4	NA	0	4	NA	0	NA	9		NA	NA	0.378503501415253	0.240772277116776
6019004212	14000US06019004212	Census Tract 42.12, Fresno County, California	Census Tract 42.12	4757683	0	4386	1	83.5	49023	21628	5858.619140625	10762	5810	0.539862453937531	1232	0.11447685956955	144	0.0133804129436612	1224	0.113733507692814	4052	0.376509934663773	11	NA	NA	NA	11	3	NA	NA	13	NA	9	NA	1	NA	15	NA	0	15	NA	8	NA	27		NA	NA	0.387014776468277	0.245772957801819
6019004213	14000US06019004213	Census Tract 42.13, Fresno County, California	Census Tract 42.13	1174761	0	1291	1	94.2300033569336	64276	22667	7160.84521484375	3248	2142	0.659482777118683	262	0.0806650221347809	39	0.0120073892176151	132	0.0406403951346874	1147	0.353140383958817	1	NA	NA	NA	1	0	NA	NA	0	NA	0	NA	0	NA	1	NA	0	1	NA	0	NA	1		NA	NA	0.394445478916168	0.249130189418793
6019004214	14000US06019004214	Census Tract 42.14, Fresno County, California	Census Tract 42.14	2524092	0	1951	1	92.7300033569336	74304	31884	5107.9599609375	4978	3890	0.78143835067749	194	0.0389714725315571	29	0.00582563318312168	299	0.0600642822682858	1049	0.210727199912071	1	NA	NA	NA	1	0	NA	NA	0	NA	1	NA	0	NA	2	NA	0	2	NA	1	NA	1		NA	NA	0.390248268842697	0.246238812804222
6019004215	14000US06019004215	Census Tract 42.15, Fresno County, California	Census Tract 42.15	2688349	0	1442	1	85.7799987792969	71373	25900	4311.26904296875	4475	2625	0.586592197418213	338	0.0755307227373123	40	0.00893854722380638	644	0.143910616636276	1579	0.352849155664444	0	NA	NA	NA	0	0	NA	NA	0	NA	0	NA	0	NA	0	NA	0	0	NA	0	NA	0		NA	NA	0.367147713899612	0.235149845480919
6019004216	14000US06019004216	Census Tract 42.16, Fresno County, California	Census Tract 42.16	3415541	118913	873	1	93.0599975585938	75847	26773	1993.55798339844	2629	1504	0.572080612182617	136	0.0517306961119175	28	0.0106504373252392	372	0.141498669981956	966	0.367440104484558	2	NA	NA	NA	2	0	NA	NA	2	NA	0	NA	0	NA	1	NA	0	1	NA	0	NA	4		NA	NA	0.35611292719841	0.22916017472744
6019004301	14000US06019004301	Census Tract 43.01, Fresno County, California	Census Tract 43.01	5399469	295338	1716	1	95.7099990844727	105347	64911	1848.18603515625	3853	3263	0.846872568130493	62	0.0160913579165936	9	0.00233584200032055	338	0.0877238512039185	347	0.0900596976280212	1	NA	NA	NA	1	1	NA	NA	5	NA	1	NA	0	NA	2	NA	0	2	NA	1	NA	7		NA	NA	0.387925416231155	0.243862837553024
6019004302	14000US06019004302	Census Tract 43.02, Fresno County, California	Census Tract 43.02	3941710	0	2091	1	97.8399963378906	86071	47689	3185.48608398438	4848	3944	0.813531339168549	156	0.0321782194077969	14	0.00288778892718256	285	0.0587871298193932	763	0.157384485006332	6	NA	NA	NA	6	0	NA	NA	3	NA	2	NA	0	NA	6	NA	0	6	NA	2	NA	9		NA	NA	0.397558957338333	0.249852851033211
6019004303	14000US06019004303	Census Tract 43.03, Fresno County, California	Census Tract 43.03	3829825	0	1966	1	96.4000015258789	64071	44359	2814.626953125	4162	3508	0.842864036560059	101	0.0242671798914671	24	0.00576645787805319	196	0.0470927432179451	597	0.143440648913383	6	NA	NA	NA	6	2	NA	NA	4	NA	0	NA	0	NA	13	NA	2	11	NA	0	NA	12		NA	NA	0.401567727327347	0.252978265285492
6019004404	14000US06019004404	Census Tract 44.04, Fresno County, California	Census Tract 44.04	2676678	0	1224	1	70.4100036621094	47458	14512	3440.8310546875	3556	1360	0.382452189922333	226	0.0635545551776886	134	0.0376827903091908	458	0.128796398639679	2104	0.59167605638504	21	NA	NA	NA	21	1	NA	NA	11	NA	11	NA	3	NA	27	NA	0	27	NA	8	NA	33		NA	NA	0.398160725831985	0.24933622777462
6019004405	14000US06019004405	Census Tract 44.05, Fresno County, California	Census Tract 44.05	2434448	0	1536	1	96.7900009155273	85042	40667	4298.12109375	4040	3104	0.768316805362701	118	0.0292079206556082	20	0.00495049497112632	410	0.101485148072243	664	0.16435644030571	0	NA	NA	NA	0	1	NA	NA	0	NA	0	NA	0	NA	1	NA	0	1	NA	0	NA	1		NA	NA	0.390584677457809	0.244630560278893
6019004406	14000US06019004406	Census Tract 44.06, Fresno County, California	Census Tract 44.06	2509540	0	2416	1	98.879997253418	60951	28234	5378.0478515625	5211	3870	0.742659747600555	271	0.052005372941494	63	0.012089810334146	373	0.0715793520212173	1303	0.250047981739044	10	NA	NA	NA	10	1	NA	NA	10	NA	3	NA	1	NA	10	NA	1	9	NA	2	NA	21		NA	NA	0.39814093708992	0.249580800533295
6019004408	14000US06019004408	Census Tract 44.08, Fresno County, California	Census Tract 44.08	5230942	29341	1758	1	95.6500015258789	51953	33955	1741.36694335938	3517	2326	0.661359131336212	172	0.0489053167402744	28	0.007961330935359	391	0.111174292862415	942	0.267841905355453	4	NA	NA	NA	4	0	NA	NA	4	NA	1	NA	0	NA	4	NA	0	4	NA	1	NA	8		NA	NA	0.388507574796677	0.243139237165451
6019004409	14000US06019004409	Census Tract 44.09, Fresno County, California	Census Tract 44.09	2864737	73928	1458	1	93.2600021362305	59513	36120	3151.6669921875	3486	2317	0.664658606052399	166	0.0476190485060215	56	0.0160642564296722	220	0.0631095841526985	1117	0.320424556732178	3	NA	NA	NA	3	1	NA	NA	3	NA	3	NA	0	NA	9	NA	1	8	NA	3	NA	7		NA	NA	0.396386176347733	0.248319923877716
6019004503	14000US06019004503	Census Tract 45.03, Fresno County, California	Census Tract 45.03	2533019	0	2126	1	91.870002746582	62309	34198	4829.22314453125	4723	3531	0.747618019580841	177	0.0374761782586575	35	0.00741054397076368	276	0.0584374330937862	1116	0.236290499567986	1	NA	NA	NA	1	1	NA	NA	1	NA	3	NA	2	NA	9	NA	0	9	NA	1	NA	3		NA	NA	0.402497738599777	0.252485036849976
6019004504	14000US06019004504	Census Tract 45.04, Fresno County, California	Census Tract 45.04	2582819	0	2218	1	79.1500015258789	37131	19922	4775.2177734375	4762	3109	0.652876913547516	295	0.061948761343956	60	0.0125997476279736	264	0.0554388910531998	1752	0.367912650108337	6	NA	NA	NA	6	5	NA	NA	7	NA	0	NA	0	NA	14	NA	1	13	NA	0	NA	18		NA	NA	0.404228955507278	0.253610640764236
6019004505	14000US06019004505	Census Tract 45.05, Fresno County, California	Census Tract 45.05	2578508	0	2194	1	87.1900024414062	29219	18084	4887.6650390625	4866	2535	0.520961761474609	585	0.120221950113773	76	0.0156185775995255	342	0.0702835991978645	1961	0.40300041437149	4	NA	NA	NA	4	3	NA	NA	8	NA	4	NA	0	NA	12	NA	0	12	NA	4	NA	15		NA	NA	0.408451497554779	0.256989598274231
6019004506	14000US06019004506	Census Tract 45.06, Fresno County, California	Census Tract 45.06	2575310	0	1558	1	90.870002746582	67750	47206	3175.9990234375	3158	2598	0.822672605514526	78	0.0246991775929928	21	0.00664977822452784	131	0.0414819493889809	540	0.17099429666996	6	NA	NA	NA	6	4	NA	NA	1	NA	4	NA	2	NA	13	NA	1	12	NA	2	NA	11		NA	NA	0.406518638134003	0.255690544843674
6019004601	14000US06019004601	Census Tract 46.01, Fresno County, California	Census Tract 46.01	1816552	0	1169	1	87.9100036621094	43375	26424	3765.4619140625	2641	1957	0.741007208824158	92	0.0348352901637554	37	0.0140098454430699	73	0.0276410449296236	805	0.304808795452118	1	NA	NA	NA	1	1	NA	NA	1	NA	1	NA	0	NA	6	NA	0	6	NA	1	NA	3		NA	NA	0.405109167098999	0.255807518959045
6019004602	14000US06019004602	Census Tract 46.02, Fresno County, California	Census Tract 46.02	2577360	0	1090	1	95.6800003051758	65781	49717	2567.51904296875	2555	2087	0.816829741001129	42	0.0164383556693792	19	0.00743639888241887	110	0.0430528372526169	499	0.195303320884705	0	NA	NA	NA	0	0	NA	NA	0	NA	0	NA	0	NA	0	NA	0	0	NA	0	NA	0		NA	NA	0.408823549747467	0.258094906806946
6019004701	14000US06019004701	Census Tract 47.01, Fresno County, California	Census Tract 47.01	1869163	0	2498	1	69.0999984741211	38029	14897	9258.849609375	6682	3305	0.494612395763397	1025	0.153397187590599	102	0.0152648910880089	336	0.0502843447029591	3279	0.490721344947815	4	NA	NA	NA	4	1	NA	NA	2	NA	0	NA	0	NA	2	NA	0	2	NA	0	NA	7		NA	NA	0.402069389820099	0.254462122917175
6019004703	14000US06019004703	Census Tract 47.03, Fresno County, California	Census Tract 47.03	1283419	0	1327	1	70.9800033569336	36607	13627	8512.0830078125	4218	2304	0.546230435371399	378	0.0896159335970879	89	0.0211000461131334	249	0.059032715857029	2541	0.602418184280396	0	NA	NA	NA	0	0	NA	NA	1	NA	1	NA	0	NA	0	NA	0	0	NA	1	NA	1		NA	NA	0.402879804372787	0.255648046731949
6019004704	14000US06019004704	Census Tract 47.04, Fresno County, California	Census Tract 47.04	1258503	0	1658	1	64.5699996948242	22655	10425	10726.25	5212	2444	0.46891787648201	626	0.120107442140579	126	0.0241749808192253	259	0.049693014472723	3269	0.627206444740295	1	NA	NA	NA	1	1	NA	NA	2	NA	0	NA	0	NA	2	NA	0	2	NA	0	NA	4		NA	NA	0.402574777603149	0.256098926067352
6019004801	14000US06019004801	Census Tract 48.01, Fresno County, California	Census Tract 48.01	1172505	0	1639	1	66.4199981689453	21492	9489	10169.9404296875	4604	2212	0.480451792478561	431	0.093614250421524	81	0.0175933968275785	131	0.0284535195678473	2676	0.58123368024826	0	NA	NA	NA	0	0	NA	NA	0	NA	1	NA	0	NA	1	NA	0	1	NA	1	NA	0		NA	NA	0.408643811941147	0.259418368339539
6019004802	14000US06019004802	Census Tract 48.02, Fresno County, California	Census Tract 48.02	1454396	0	1678	1	68.9100036621094	26055	10809	8189.89794921875	4599	1980	0.430528372526169	635	0.138073489069939	117	0.0254403129220009	156	0.0339204184710979	2646	0.57534247636795	1	NA	NA	NA	1	3	NA	NA	3	NA	5	NA	0	NA	1	NA	0	1	NA	5	NA	7		NA	NA	0.406502902507782	0.257869213819504
6019004901	14000US06019004901	Census Tract 49.01, Fresno County, California	Census Tract 49.01	1707571	0	1637	1	75.4499969482422	35406	19871	6145.94091796875	4052	2171	0.535784780979156	259	0.0639190524816513	76	0.0187561698257923	234	0.0577492602169514	2096	0.517275393009186	0	NA	NA	NA	0	1	NA	NA	1	NA	2	NA	0	NA	4	NA	0	4	NA	2	NA	2		NA	NA	0.411061704158783	0.260749787092209
6019004902	14000US06019004902	Census Tract 49.02, Fresno County, California	Census Tract 49.02	1000617	0	728	1	77.1800003051758	62852	23026	5137.9560546875	1985	1170	0.589420676231384	58	0.0292191430926323	24	0.0120906801894307	57	0.0287153646349907	924	0.46549117565155	0	NA	NA	NA	0	0	NA	NA	0	NA	0	NA	0	NA	0	NA	0	0	NA	0	NA	0		NA	NA	0.409614145755768	0.259544879198074
6019005000	14000US06019005000	Census Tract 50, Fresno County, California	Census Tract 50	2590521	0	1551	1	77.6600036621094	39200	19898	3916.19409179688	3917	2336	0.596374750137329	181	0.0462088324129581	55	0.0140413576737046	361	0.0921623706817627	1598	0.407965272665024	8	NA	NA	NA	8	4	NA	NA	5	NA	2	NA	0	NA	21	NA	0	21	NA	2	NA	17		NA	NA	0.410894751548767	0.259496718645096
6019005100	14000US06019005100	Census Tract 51, Fresno County, California	Census Tract 51	2587741	0	2207	1	66.2300033569336	27220	14871	5727.96923828125	5723	2670	0.466538518667221	656	0.114625200629234	126	0.0220164246857166	572	0.0999475792050362	2735	0.477896213531494	4	NA	NA	NA	4	5	NA	NA	9	NA	2	NA	0	NA	18	NA	1	17	NA	2	NA	18		NA	NA	0.412008047103882	0.261628091335297
6019005202	14000US06019005202	Census Tract 52.02, Fresno County, California	Census Tract 52.02	2972433	0	1278	1	64.4100036621094	26890	11947	3153.36499023438	3619	1323	0.365570604801178	268	0.0740536078810692	68	0.0187897216528654	711	0.196463108062744	1843	0.509256720542908	2	NA	NA	NA	2	1	NA	NA	6	NA	3	NA	0	NA	6	NA	0	6	NA	3	NA	9		NA	NA	0.409038305282593	0.261346131563187
6019005203	14000US06019005203	Census Tract 52.03, Fresno County, California	Census Tract 52.03	1304790	0	1636	1	67.4400024414062	38719	15585	8970.146484375	4519	2198	0.486390799283981	442	0.0978092476725578	84	0.0185881834477186	432	0.0955963730812073	2335	0.516707241535187	2	NA	NA	NA	2	1	NA	NA	3	NA	2	NA	0	NA	4	NA	0	4	NA	2	NA	6		NA	NA	0.411558628082275	0.26232436299324
6019005204	14000US06019005204	Census Tract 52.04, Fresno County, California	Census Tract 52.04	1303842	0	1439	1	81.2600021362305	35263	13419	8154.2861328125	4105	2038	0.496467709541321	275	0.0669914707541466	98	0.0238733254373074	573	0.139585867524147	1818	0.442874550819397	0	NA	NA	NA	0	1	NA	NA	0	NA	0	NA	0	NA	0	NA	0	0	NA	0	NA	1		NA	NA	0.411554872989655	0.261617630720139
6019005301	14000US06019005301	Census Tract 53.01, Fresno County, California	Census Tract 53.01	1940423	0	1938	1	77.2799987792969	39520	16786	7661.490234375	5740	2800	0.487804889678955	335	0.0583623684942722	96	0.0167247392237186	818	0.142508715391159	2553	0.444773524999619	3	NA	NA	NA	3	4	NA	NA	3	NA	3	NA	1	NA	6	NA	0	6	NA	2	NA	10		NA	NA	0.411332696676254	0.260657399892807
6019005302	14000US06019005302	Census Tract 53.02, Fresno County, California	Census Tract 53.02	1949847	0	2109	1	86.5899963378906	32500	17254	6917.80322265625	5208	2506	0.481182783842087	559	0.107334867119789	97	0.0186251923441887	621	0.119239628314972	2118	0.406682014465332	13	NA	NA	NA	13	2	NA	NA	5	NA	4	NA	1	NA	9	NA	1	8	NA	3	NA	20		NA	NA	0.410454303026199	0.259520500898361
6019005304	14000US06019005304	Census Tract 53.04, Fresno County, California	Census Tract 53.04	1611991	0	2269	1	86.4100036621094	31185	17596	8523.5498046875	5305	2619	0.493685215711594	430	0.081055611371994	68	0.0128180962055922	646	0.121771909296513	2354	0.44373232126236	4	NA	NA	NA	4	1	NA	NA	1	NA	0	NA	0	NA	3	NA	0	3	NA	0	NA	6		NA	NA	0.407343238592148	0.258725136518478
6019005305	14000US06019005305	Census Tract 53.05, Fresno County, California	Census Tract 53.05	1573439	0	1199	1	81.3099975585938	39077	17548	5983.4580078125	3635	1806	0.496836304664612	281	0.0773039907217026	105	0.0288858320564032	494	0.13590095937252	1493	0.410729020833969	1	NA	NA	NA	1	0	NA	NA	0	NA	0	NA	0	NA	0	NA	0	0	NA	0	NA	1		NA	NA	0.40827664732933	0.259920388460159
6019005403	14000US06019005403	Census Tract 54.03, Fresno County, California	Census Tract 54.03	1297000	0	1689	1	75.1800003051758	19684	11105	8329.09765625	4171	1959	0.469671547412872	688	0.16494844853878	84	0.020139055326581	597	0.143131136894226	1501	0.359865754842758	4	NA	NA	NA	4	0	NA	NA	4	NA	1	NA	0	NA	4	NA	0	4	NA	1	NA	8		NA	NA	0.408871978521347	0.258167922496796
6019005405	14000US06019005405	Census Tract 54.05, Fresno County, California	Census Tract 54.05	1933450	0	1613	1	91.2200012207031	60169	27618	5552.509765625	4145	2984	0.719903469085693	201	0.0484921596944332	49	0.0118214720860124	311	0.075030155479908	1118	0.269722551107407	3	NA	NA	NA	3	3	NA	NA	1	NA	1	NA	0	NA	4	NA	0	4	NA	1	NA	7		NA	NA	0.405149459838867	0.254840314388275
6019005406	14000US06019005406	Census Tract 54.06, Fresno County, California	Census Tract 54.06	1902859	0	1489	1	89.8199996948242	61800	28087	5306.94189453125	3899	2846	0.729930758476257	127	0.0325724557042122	48	0.0123108485713601	295	0.0756604224443436	1109	0.284431904554367	3	NA	NA	NA	3	0	NA	NA	3	NA	3	NA	2	NA	8	NA	0	8	NA	1	NA	6		NA	NA	0.402542442083359	0.252882033586502
6019005407	14000US06019005407	Census Tract 54.07, Fresno County, California	Census Tract 54.07	1291203	0	1279	1	88.9499969482422	59281	30930	6296.43212890625	3139	2405	0.76616758108139	83	0.0264415424317122	42	0.0133800571784377	315	0.100350432097912	687	0.218859508633614	0	NA	NA	NA	0	2	NA	NA	2	NA	1	NA	0	NA	5	NA	0	5	NA	1	NA	4		NA	NA	0.399517357349396	0.251877337694168
6019005408	14000US06019005408	Census Tract 54.08, Fresno County, California	Census Tract 54.08	4955610	0	389	1	84.379997253418	23661	7478	666.885620117188	1276	992	0.777429461479187	110	0.0862068980932236	8	0.00626959186047316	99	0.0775862038135529	279	0.218652039766312	0	NA	NA	NA	0	1	NA	NA	0	NA	0	NA	0	NA	0	NA	0	0	NA	0	NA	1		NA	NA	0.403967559337616	0.255666702985764
6019005409	14000US06019005409	Census Tract 54.09, Fresno County, California	Census Tract 54.09	1302012	0	1607	1	84	31653	16964	7081.623046875	3560	2023	0.56825840473175	423	0.11882022768259	45	0.012640449218452	321	0.0901685357093811	1194	0.335393249988556	2	NA	NA	NA	2	0	NA	NA	2	NA	1	NA	0	NA	9	NA	0	9	NA	1	NA	4		NA	NA	0.407089412212372	0.256583750247955
6019005410	14000US06019005410	Census Tract 54.10, Fresno County, California	Census Tract 54.10	1298755	0	1243	1	92.4700012207031	40731	19050	6576.89892578125	3298	1799	0.545482099056244	228	0.0691328048706055	48	0.0145542751997709	382	0.115827776491642	1302	0.394784718751907	1	NA	NA	NA	1	3	NA	NA	4	NA	4	NA	0	NA	4	NA	0	4	NA	4	NA	8		NA	NA	0.408765852451324	0.257429510354996
6019005503	14000US06019005503	Census Tract 55.03, Fresno County, California	Census Tract 55.03	17451836	1831598	1953	0.973374307155609	95.0299987792969	87262	50563	631.326721191406	4254	3302	0.776210606098175	93	0.0218617767095566	20	0.0047014569863677	521	0.1224729642272	574	0.134931832551956	0	NA	NA	NA	0	1	NA	NA	0	NA	2	NA	1	NA	2	NA	1	1	NA	1	NA	1		NA	NA	0.352429866790771	0.222411572933197
6019005504	14000US06019005504	Census Tract 55.04, Fresno County, California	Census Tract 55.04	2520035	0	815	1	92.6500015258789	98750	39411	2358.7060546875	2295	1669	0.727233111858368	42	0.0183006543666124	27	0.0117647061124444	309	0.134640529751778	451	0.196514159440994	0	NA	NA	NA	0	0	NA	NA	0	NA	0	NA	0	NA	0	NA	0	0	NA	0	NA	0		NA	NA	0.363977611064911	0.229506403207779
6019005505	14000US06019005505	Census Tract 55.05, Fresno County, California	Census Tract 55.05	2578420	0	2186	1	95.6800003051758	102188	41126	6642.6689453125	6613	4446	0.672312140464783	243	0.0367458052933216	47	0.007107213139534	1085	0.164070770144463	1319	0.199455618858337	1	NA	NA	NA	1	1	NA	NA	1	NA	1	NA	0	NA	3	NA	0	3	NA	1	NA	3		NA	NA	0.375318259000778	0.23632949590683
6019005507	14000US06019005507	Census Tract 55.07, Fresno County, California	Census Tract 55.07	2583287	0	2194	1	93.1500015258789	82560	31537	5746.869140625	5732	4050	0.706559658050537	232	0.0404745303094387	39	0.00680390791967511	740	0.129099786281586	1140	0.198883458971977	1	NA	NA	NA	1	1	NA	NA	5	NA	3	NA	2	NA	6	NA	0	6	NA	1	NA	7		NA	NA	0.388603061437607	0.243872404098511
6019005508	14000US06019005508	Census Tract 55.08, Fresno County, California	Census Tract 55.08	2595064	0	1978	1	94.7200012207031	112200	40253	5784.6630859375	5796	3750	0.646997928619385	215	0.0370945483446121	36	0.00621117977425456	1229	0.212042793631554	901	0.155452042818069	2	NA	NA	NA	2	2	NA	NA	4	NA	1	NA	0	NA	0	NA	0	0	NA	1	NA	8		NA	NA	0.385049760341644	0.242444202303886
6019005509	14000US06019005509	Census Tract 55.09, Fresno County, California	Census Tract 55.09	2598935	0	1684	1	87.5500030517578	62153	26754	4661.89599609375	4678	3172	0.678067564964294	147	0.0314236842095852	43	0.0091919619590044	728	0.155622065067291	1053	0.225096195936203	2	NA	NA	NA	2	2	NA	NA	3	NA	3	NA	0	NA	0	NA	0	0	NA	3	NA	7		NA	NA	0.393124848604202	0.247813373804092
6019005510	14000US06019005510	Census Tract 55.10, Fresno County, California	Census Tract 55.10	2610477	0	2436	1	89.8099975585938	55417	34588	4957.77978515625	4997	3805	0.761456847190857	198	0.0396237745881081	47	0.00940564274787903	415	0.0830498263239861	876	0.175305187702179	8	NA	NA	NA	8	2	NA	NA	6	NA	0	NA	0	NA	12	NA	0	12	NA	0	NA	16		NA	NA	0.396555423736572	0.249142378568649
6019005512	14000US06019005512	Census Tract 55.12, Fresno County, California	Census Tract 55.12	4675626	0	1642	1	94.5800018310547	91968	31445	2672.17700195312	4824	3737	0.774668335914612	111	0.0230099502950907	45	0.00932835787534714	442	0.0916252061724663	974	0.201907128095627	1	NA	NA	NA	1	3	NA	NA	5	NA	2	NA	0	NA	6	NA	0	6	NA	2	NA	9		NA	NA	0.367543280124664	0.236830160021782
6019005513	14000US06019005513	Census Tract 55.13, Fresno County, California	Census Tract 55.13	2638718	0	1006	1	91.1399993896484	98661	37105	2897.48510742188	2952	2281	0.772696495056152	70	0.0237127374857664	35	0.0118563687428832	296	0.100271001458168	465	0.157520323991776	2	NA	NA	NA	2	0	NA	NA	5	NA	1	NA	0	NA	6	NA	2	4	NA	1	NA	7		NA	NA	0.3810173869133	0.242805749177933
6019005514	14000US06019005514	Census Tract 55.14, Fresno County, California	Census Tract 55.14	2682258	0	1472	1	94.9800033569336	67000	30505	3824.74096679688	3961	3132	0.790709435939789	62	0.0156526137143373	35	0.00883615203201771	363	0.0916435271501541	637	0.160817980766296	4	NA	NA	NA	4	2	NA	NA	6	NA	3	NA	1	NA	5	NA	0	5	NA	2	NA	12		NA	NA	0.387957453727722	0.245722129940987
6019005515	14000US06019005515	Census Tract 55.15, Fresno County, California	Census Tract 55.15	64147703	377636	633	0.115323856472969	89.2699966430664	91500	52272	66.7405014038086	1653	1306	0.790078639984131	26	0.0157289784401655	27	0.0163339376449585	141	0.0852994546294212	238	0.143980637192726	0	NA	NA	NA	0	0	NA	NA	0	NA	1	NA	1	NA	0	NA	0	0	NA	0	NA	0		NA	NA	0.307099193334579	0.199531137943268
6019005516	14000US06019005516	Census Tract 55.16, Fresno County, California	Census Tract 55.16	2371214	0	2709	1	96.5400009155273	73325	40769	6036.93505859375	5527	4162	0.753030598163605	166	0.030034376308322	29	0.0052469689399004	631	0.11416681855917	1031	0.186538815498352	5	NA	NA	NA	5	2	NA	NA	6	NA	4	NA	2	NA	17	NA	1	16	NA	2	NA	13		NA	NA	0.382217347621918	0.239661782979965
6019005517	14000US06019005517	Census Tract 55.17, Fresno County, California	Census Tract 55.17	4223267	0	2720	1	96.7099990844727	105488	46824	4591.52587890625	7487	5597	0.74756246805191	129	0.0172298643738031	57	0.00761319603770971	1086	0.145051419734955	1128	0.150661140680313	3	NA	NA	NA	3	0	NA	NA	2	NA	1	NA	0	NA	3	NA	0	3	NA	1	NA	5		NA	NA	0.371004283428192	0.233073204755783
6019005518	14000US06019005518	Census Tract 55.18, Fresno County, California	Census Tract 55.18	3186164	0	1002	1	97.3600006103516	90272	37118	2237.875	2753	2063	0.74936431646347	72	0.0261532869189978	27	0.00980748329311609	326	0.118416272103786	477	0.173265531659126	0	NA	NA	NA	0	0	NA	NA	0	NA	0	NA	0	NA	0	NA	0	0	NA	0	NA	0		NA	NA	0.339816391468048	0.222382858395576
6019005520	14000US06019005520	Census Tract 55.20, Fresno County, California	Census Tract 55.20	2632231	0	817	1	96.3300018310547	122467	40849	2654.70092773438	2698	2029	0.752038538455963	60	0.0222386941313744	10	0.00370644894428551	363	0.134544104337692	458	0.16975536942482	0	NA	NA	NA	0	0	NA	NA	0	NA	0	NA	0	NA	0	NA	0	0	NA	0	NA	0		NA	NA	0.354503482580185	0.229152902960777
6019005522	14000US06019005522	Census Tract 55.22, Fresno County, California	Census Tract 55.22	5182169	0	1480	1	96.0999984741211	121042	44309	2232.55493164062	4467	3176	0.710991740226746	85	0.0190284308046103	27	0.00604432495310903	741	0.165883138775826	726	0.162525191903114	0	NA	NA	NA	0	0	NA	NA	0	NA	1	NA	1	NA	0	NA	0	0	NA	0	NA	0		NA	NA	0.368701577186584	0.235436052083969
6019005524	14000US06019005524	Census Tract 55.24, Fresno County, California	Census Tract 55.24	2689335	0	1588	1	98.0400009155273	116131	47248	4402.14208984375	4571	3465	0.758039832115173	139	0.0304091013967991	19	0.00415663979947567	614	0.134325087070465	678	0.1483264118433	0	NA	NA	NA	0	0	NA	NA	2	NA	1	NA	0	NA	5	NA	0	5	NA	1	NA	2		NA	NA	0.379775732755661	0.240225255489349
6019005525	14000US06019005525	Census Tract 55.25, Fresno County, California	Census Tract 55.25	21715863	0	428	0.200934574007988	86.5299987792969	83784	38218	148.368301391602	1244	1016	0.816720247268677	20	0.0160771701484919	14	0.0112540191039443	104	0.083601288497448	196	0.157556265592575	0	NA	NA	NA	0	0	NA	NA	1	NA	1	NA	1	NA	0	NA	0	0	NA	0	NA	1		NA	NA	0.352208197116852	0.225265130400658
6019005602	14000US06019005602	Census Tract 56.02, Fresno County, California	Census Tract 56.02	3231692	0	2367	1	79.5199966430664	36635	17303	4381.43994140625	5467	3720	0.680446326732635	97	0.017742820084095	109	0.0199378095567226	473	0.0865191146731377	1682	0.307664155960083	9	NA	NA	NA	9	5	NA	NA	6	NA	2	NA	0	NA	27	NA	0	27	NA	2	NA	20		NA	NA	0.391114145517349	0.24984909594059
6019005605	14000US06019005605	Census Tract 56.05, Fresno County, California	Census Tract 56.05	956442	0	531	1	91.3499984741211	68661	33718	3980.67309570312	1470	1165	0.792517006397247	34	0.0231292527168989	15	0.0102040823549032	127	0.0863945558667183	337	0.229251697659492	1	NA	NA	NA	1	1	NA	NA	0	NA	1	NA	0	NA	2	NA	1	1	NA	1	NA	2		NA	NA	0.398113340139389	0.251854866743088
6019005606	14000US06019005606	Census Tract 56.06, Fresno County, California	Census Tract 56.06	2297377	0	1389	1	93.7399978637695	73819	24302	4336.98193359375	3847	2902	0.754354059696198	78	0.0202755387872458	69	0.0179360546171665	418	0.108656093478203	881	0.229009613394737	0	NA	NA	NA	0	0	NA	NA	0	NA	0	NA	0	NA	0	NA	0	0	NA	0	NA	0		NA	NA	0.394792526960373	0.250553250312805
6019005607	14000US06019005607	Census Tract 56.07, Fresno County, California	Census Tract 56.07	1342717	0	2022	1	89.8499984741211	27688	15309	7702.1611328125	3993	2718	0.680691182613373	166	0.0415727533400059	61	0.0152767337858677	267	0.0668670162558556	1239	0.310293018817902	0	NA	NA	NA	0	1	NA	NA	2	NA	0	NA	0	NA	0	NA	0	0	NA	0	NA	3		NA	NA	0.397473573684692	0.253117144107819
6019005608	14000US06019005608	Census Tract 56.08, Fresno County, California	Census Tract 56.08	1488633	0	1480	1	82.5699996948242	33925	22765	5330.87890625	3064	2312	0.754569172859192	65	0.0212140996009111	62	0.0202349871397018	127	0.0414490848779678	792	0.258485645055771	3	NA	NA	NA	3	1	NA	NA	5	NA	0	NA	0	NA	6	NA	0	6	NA	0	NA	9		NA	NA	0.399802476167679	0.255034416913986
6019005701	14000US06019005701	Census Tract 57.01, Fresno County, California	Census Tract 57.01	2452833	0	1395	1	85.6500015258789	39207	17998	3903.72509765625	3697	2630	0.711387634277344	88	0.0238030832260847	108	0.0292128752917051	185	0.0500405728816986	1188	0.321341633796692	5	NA	NA	NA	5	1	NA	NA	4	NA	2	NA	0	NA	8	NA	1	7	NA	2	NA	10		NA	NA	0.382500618696213	0.245440945029259
6019005702	14000US06019005702	Census Tract 57.02, Fresno County, California	Census Tract 57.02	2612522	0	1896	1	96.5699996948242	86406	35555	5197.77685546875	5243	4106	0.783139407634735	80	0.0152584398165345	80	0.0152584398165345	425	0.0810604616999626	1025	0.195498764514923	0	NA	NA	NA	0	1	NA	NA	1	NA	0	NA	0	NA	2	NA	0	2	NA	0	NA	2		NA	NA	0.373269289731979	0.241509675979614
6019005703	14000US06019005703	Census Tract 57.03, Fresno County, California	Census Tract 57.03	2592402	0	1843	1	94.370002746582	87917	34249	5171.18017578125	5176	4065	0.785355508327484	71	0.0137171559035778	44	0.00850077345967293	432	0.0834621340036392	1009	0.194938182830811	3	NA	NA	NA	3	1	NA	NA	3	NA	1	NA	0	NA	2	NA	0	2	NA	1	NA	7		NA	NA	0.378082603216171	0.245563119649887
6019005704	14000US06019005704	Census Tract 57.04, Fresno County, California	Census Tract 57.04	2660906	0	1853	1	82.9899978637695	46552	19567	5394.294921875	5542	3729	0.672861754894257	85	0.0153374234214425	95	0.0171418264508247	420	0.0757849141955376	2061	0.371887415647507	2	NA	NA	NA	2	1	NA	NA	3	NA	2	NA	1	NA	7	NA	0	7	NA	1	NA	6		NA	NA	0.387451618909836	0.24948088824749
6019005801	14000US06019005801	Census Tract 58.01, Fresno County, California	Census Tract 58.01	2615777	0	1869	1	81.0699996948242	51583	26882	4808.125	4856	3463	0.713138401508331	155	0.0319192744791508	105	0.02162273414433	393	0.0809308066964149	1406	0.289538711309433	6	NA	NA	NA	6	1	NA	NA	8	NA	4	NA	2	NA	7	NA	0	7	NA	2	NA	15		NA	NA	0.390604436397552	0.252723693847656
6019005802	14000US06019005802	Census Tract 58.02, Fresno County, California	Census Tract 58.02	2998043	0	1461	1	91.6900024414062	72412	31122	3624.03100585938	4195	3160	0.753277719020844	94	0.022407628595829	41	0.00977354031056166	479	0.11418355256319	868	0.206912994384766	3	NA	NA	NA	3	2	NA	NA	4	NA	0	NA	0	NA	5	NA	0	5	NA	0	NA	9		NA	NA	0.381404519081116	0.249006316065788
6019005804	14000US06019005804	Census Tract 58.04, Fresno County, California	Census Tract 58.04	2540263	0	2128	1	74.8600006103516	56306	21448	6755.7021484375	6626	4101	0.618925452232361	181	0.0273166317492723	103	0.0155448233708739	890	0.134319350123405	2377	0.358738303184509	0	NA	NA	NA	0	2	NA	NA	2	NA	0	NA	0	NA	0	NA	0	0	NA	0	NA	4		NA	NA	0.392064064741135	0.255082577466965
6019005805	14000US06019005805	Census Tract 58.05, Fresno County, California	Census Tract 58.05	12643998	0	1226	1	91.370002746582	81053	28144	777.979675292969	3798	2069	0.544760406017303	80	0.0210637170821428	56	0.0147446021437645	991	0.260926812887192	956	0.251711428165436	2	NA	NA	NA	2	2	NA	NA	1	NA	3	NA	1	NA	3	NA	1	2	NA	2	NA	5		NA	NA	0.385701596736908	0.254423201084137
6019005904	14000US06019005904	Census Tract 59.04, Fresno County, California	Census Tract 59.04	49726073	0	1473	0.517990469932556	85.0800018310547	81538	29589	218.340805053711	4192	2634	0.62833970785141	62	0.0147900758311152	34	0.00811068713665009	847	0.202051520347595	1120	0.267175585031509	1	NA	NA	NA	1	0	NA	NA	1	NA	0	NA	0	NA	0	NA	0	0	NA	0	NA	2		NA	NA	0.346379607915878	0.24125137925148
6019005905	14000US06019005905	Census Tract 59.05, Fresno County, California	Census Tract 59.05	80474987	750186	2403	0.355389088392258	89.2699966430664	86818	34587	219.139297485352	6809	5047	0.741224825382233	82	0.0120428837835789	69	0.0101336473599076	785	0.115288585424423	1453	0.213394030928612	0	NA	NA	NA	0	0	NA	NA	0	NA	0	NA	0	NA	0	NA	0	0	NA	0	NA	0		NA	NA	0.311971604824066	0.219298809766769
6019005906	14000US06019005906	Census Tract 59.06, Fresno County, California	Census Tract 59.06	71055584	0	850	0.0388235300779343	92.870002746582	90577	31058	81.6483764648438	2240	1768	0.789285719394684	10	0.00446428591385484	41	0.0183035712689161	103	0.0459821447730064	598	0.266964286565781	1	NA	NA	NA	1	3	NA	NA	0	NA	4	NA	0	NA	3	NA	0	3	NA	4	NA	4		NA	NA	0.247136175632477	0.191574200987816
6019005907	14000US06019005907	Census Tract 59.07, Fresno County, California	Census Tract 59.07	2659283	0	964	1	95.1800003051758	95479	31364	3014.35107421875	3095	2115	0.683360278606415	121	0.0390953160822392	38	0.0122778676450253	408	0.131825521588326	735	0.23747980594635	0	NA	NA	NA	0	1	NA	NA	0	NA	0	NA	0	NA	0	NA	0	0	NA	0	NA	1		NA	NA	0.365398406982422	0.23803474009037
6019005909	14000US06019005909	Census Tract 59.09, Fresno County, California	Census Tract 59.09	3239296	0	1430	1	89.6500015258789	89295	25789	3699.53100585938	4627	2809	0.607088804244995	124	0.0267992224544287	33	0.0071320510469377	1081	0.233628705143929	1164	0.251566886901855	0	NA	NA	NA	0	1	NA	NA	0	NA	0	NA	0	NA	0	NA	0	0	NA	0	NA	1		NA	NA	0.368023216724396	0.241896882653236
6019005911	14000US06019005911	Census Tract 59.11, Fresno County, California	Census Tract 59.11	3660868	0	1080	1	90.3099975585938	83036	27431	2395.52490234375	3386	2238	0.660956859588623	57	0.0168340224772692	20	0.00590667501091957	623	0.1839929074049	815	0.240696981549263	1	NA	NA	NA	1	0	NA	NA	0	NA	0	NA	0	NA	0	NA	0	0	NA	0	NA	1		NA	NA	0.36844539642334	0.244172468781471
6019005912	14000US06019005912	Census Tract 59.12, Fresno County, California	Census Tract 59.12	27032770	21804	1155	0.669264078140259	90.9400024414062	126713	42786	314.254211425781	3280	2697	0.822256088256836	15	0.00457317102700472	46	0.0140243899077177	254	0.0774390250444412	549	0.167378053069115	0	NA	NA	NA	0	1	NA	NA	0	NA	0	NA	0	NA	0	NA	0	0	NA	0	NA	1		NA	NA	0.34634330868721	0.230862408876419
6019006000	14000US06019006000	Census Tract 60, Fresno County, California	Census Tract 60	9651093	0	2976	0.979838728904724	70.1900024414062	41968	18327	2387.0810546875	8895	5645	0.63462620973587	91	0.0102304667234421	103	0.0115795386955142	303	0.0340640805661678	6161	0.69263631105423	4	NA	NA	NA	4	8	NA	NA	8	NA	2	NA	1	NA	10	NA	0	10	NA	1	NA	20		NA	NA	0.295715659856796	0.220702826976776
6019006100	14000US06019006100	Census Tract 61, Fresno County, California	Census Tract 61	10887611	0	2223	0.980206906795502	69.6999969482422	51912	18283	1792.69299316406	7536	4418	0.586252629756927	86	0.0114118903875351	116	0.0153927812352777	389	0.0516188964247704	5985	0.794187903404236	1	NA	NA	NA	1	1	NA	NA	4	NA	3	NA	0	NA	4	NA	0	4	NA	3	NA	6		NA	NA	0.28288546204567	0.218322545289993
6019006201	14000US06019006201	Census Tract 62.01, Fresno County, California	Census Tract 62.01	7727988	98869	675	0.930370390415192	34.2599983215332	32961	9612	874.055297851562	2608	1513	0.580138027667999	20	0.00766871217638254	41	0.01572085916996	20	0.00766871217638254	2385	0.91449385881424	0	NA	NA	NA	0	0	NA	NA	0	NA	1	NA	0	NA	1	NA	0	1	NA	1	NA	0		NA	NA	0.247668340802193	0.203200101852417
6019006202	14000US06019006202	Census Tract 62.02, Fresno County, California	Census Tract 62.02	16717013	0	1747	0.902690351009369	45.8300018310547	37426	11460	1054.61694335938	6807	3850	0.565594255924225	43	0.00631702691316605	79	0.0116056995466352	116	0.0170412808656693	6094	0.895254909992218	0	NA	NA	NA	0	1	NA	NA	0	NA	1	NA	1	NA	2	NA	0	2	NA	0	NA	1		NA	NA	0.258275955915451	0.204100027680397
6019006300	14000US06019006300	Census Tract 63, Fresno County, California	Census Tract 63	160372917	837452	2475	0.304242432117462	77.2900009155273	62045	24201	117.150497436523	7254	4752	0.655086874961853	48	0.00661703897640109	153	0.0210918113589287	281	0.0387372486293316	3941	0.543286442756653	0	NA	NA	NA	0	4	NA	NA	0	NA	4	NA	0	NA	0	NA	0	0	NA	4	NA	4		NA	NA	0.148261696100235	0.154100626707077
6019006402	14000US06019006402	Census Tract 64.02, Fresno County, California	Census Tract 64.02	3881999637	67781172	4230	0	90.9599990844727	70324	30600	1.98352301120758	2973	2462	0.82811975479126	6	0.0020181629806757	361	0.121426172554493	17	0.00571813015267253	268	0.0901446342468262	1	NA	NA	NA	1	5	NA	NA	0	NA	3	NA	0	NA	3	NA	0	3	NA	3	NA	6		NA	NA	0.00152182427700609	0.00390005577355623
6019006403	14000US06019006403	Census Tract 64.03, Fresno County, California	Census Tract 64.03	2125039278	23717655	3253	0	88.6600036621094	61453	25382	7.68328619003296	6304	5365	0.851046979427338	68	0.0107868015766144	157	0.0249048229306936	86	0.0136421322822571	1014	0.160850256681442	1	NA	NA	NA	1	1	NA	NA	0	NA	3	NA	0	NA	2	NA	0	2	NA	3	NA	2		NA	NA	0.0114932917058468	0.0189784709364176
6019006404	14000US06019006404	Census Tract 64.04, Fresno County, California	Census Tract 64.04	600690914	13503712	2371	0	93.4899978637695	83292	31731	21.1660404205322	4909	4345	0.885109007358551	34	0.00692605413496494	114	0.0232226513326168	57	0.0116113256663084	496	0.101038910448551	0	NA	NA	NA	0	2	NA	NA	2	NA	3	NA	1	NA	1	NA	0	1	NA	2	NA	4		NA	NA	0.0894327387213707	0.0849699601531029
6019006405	14000US06019006405	Census Tract 64.05, Fresno County, California	Census Tract 64.05	353770123	11904269	1967	0	90.8099975585938	58324	33618	35.1046981811523	4795	4193	0.874452531337738	18	0.00375391007401049	150	0.0312825851142406	79	0.0164754949510098	580	0.120959334075451	0	0	1	1	NA	NA	1	0	NA	0	NA	0	NA	2	NA	0	NA	NA	2	NA	2	NA	06019006405	0.000649981195423829	0.000649981200695038	NA	NA
6019006501	14000US06019006501	Census Tract 65.01, Fresno County, California	Census Tract 65.01	47352117	0	1630	0.828834354877472	41.7700004577637	28762	9569	364.387084960938	6662	3024	0.453917741775513	40	0.0060042031109333	91	0.013659561984241	99	0.0148604018613696	6074	0.911738216876984	1	NA	NA	NA	1	2	NA	NA	2	NA	4	NA	0	NA	0	NA	0	0	NA	4	NA	5		NA	NA	0.0849333256483078	0.113694541156292
6019006502	14000US06019006502	Census Tract 65.02, Fresno County, California	Census Tract 65.02	14521582	0	1124	0.955516040325165	40.25	26366	9617	741.77587890625	4159	1791	0.430632352828979	41	0.009858138859272	83	0.0199567191302776	50	0.0120221208781004	3717	0.89372444152832	0	NA	NA	NA	0	0	NA	NA	1	NA	7	NA	1	NA	3	NA	0	3	NA	6	NA	1		NA	NA	0.0717238858342171	0.103891924023628
6019006602	14000US06019006602	Census Tract 66.02, Fresno County, California	Census Tract 66.02	2966183	0	1522	1	43.3199996948242	30000	10658	4887.14404296875	5597	2939	0.525102734565735	33	0.0058960160240531	81	0.0144720394164324	145	0.0259067360311747	4903	0.876004993915558	4	NA	NA	NA	4	1	NA	NA	1	NA	6	NA	2	NA	6	NA	1	5	NA	4	NA	6		NA	NA	0.129590019583702	0.150109604001045
6019006603	14000US06019006603	Census Tract 66.03, Fresno County, California	Census Tract 66.03	1851157	97487	668	1	86.5400009155273	54948	18080	2863.99609375	2047	1296	0.63312166929245	56	0.0273571088910103	25	0.0122129954397678	72	0.0351734235882759	1264	0.617488980293274	0	NA	NA	NA	0	4	NA	NA	4	NA	0	NA	0	NA	4	NA	0	4	NA	0	NA	8		NA	NA	0.145292669534683	0.159169927239418
6019006604	14000US06019006604	Census Tract 66.04, Fresno County, California	Census Tract 66.04	2400002	0	1877	1	44.9099998474121	40318	11184	8589.041015625	7959	4441	0.55798465013504	40	0.00502575701102614	77	0.00967458169907331	193	0.0242492780089378	7047	0.885412752628326	2	NA	NA	NA	2	6	NA	NA	5	NA	3	NA	1	NA	10	NA	0	10	NA	2	NA	13		NA	NA	0.132653281092644	0.151652947068214
6019006700	14000US06019006700	Census Tract 67, Fresno County, California	Census Tract 67	5705896	326512	2137	1	76.3300018310547	48963	22283	2861.47607421875	6304	4012	0.636421322822571	24	0.00380710698664188	53	0.00840735994279385	266	0.0421954318881035	3786	0.600571036338806	1	NA	NA	NA	1	1	NA	NA	1	NA	3	NA	0	NA	2	NA	0	2	NA	3	NA	3		NA	NA	0.136971428990364	0.154929921030998
6019006802	14000US06019006802	Census Tract 68.02, Fresno County, California	Census Tract 68.02	37191775	158914	1127	0.719609558582306	52.9900016784668	36054	13891	279.878112792969	4019	1981	0.49290868639946	18	0.00447872607037425	68	0.016919631510973	110	0.0273699928075075	3506	0.872356295585632	1	NA	NA	NA	1	3	NA	NA	3	NA	4	NA	2	NA	5	NA	0	5	NA	2	NA	7		NA	NA	0.168801605701447	0.172037795186043
6019006900	14000US06019006900	Census Tract 69, Fresno County, California	Census Tract 69	56880833	0	902	0.434589803218842	53.810001373291	32292	16232	144.341400146484	3170	1620	0.511040985584259	15	0.0047318609431386	20	0.0063091479241848	163	0.0514195561408997	2577	0.812933743000031	0	NA	NA	NA	0	0	NA	NA	0	NA	2	NA	0	NA	0	NA	0	0	NA	2	NA	0		NA	NA	0.242073476314545	0.203790411353111
6019007002	14000US06019007002	Census Tract 70.02, Fresno County, California	Census Tract 70.02	1921924	0	1418	1	60.310001373291	32316	15277	6083.07421875	4514	2589	0.573548972606659	34	0.007532122079283	83	0.0183872394263744	48	0.0106335841119289	3641	0.806601703166962	2	NA	NA	NA	2	0	NA	NA	2	NA	1	NA	0	NA	8	NA	0	8	NA	1	NA	4		NA	NA	0.203932642936707	0.188376381993294
6019007003	14000US06019007003	Census Tract 70.03, Fresno County, California	Census Tract 70.03	8007695	0	2237	0.975413501262665	56.3300018310547	47177	17766	2506.63989257812	7750	4012	0.517677426338196	78	0.0100645162165165	110	0.0141935478895903	523	0.0674838721752167	5787	0.746709704399109	1	NA	NA	NA	1	2	NA	NA	2	NA	4	NA	0	NA	2	NA	0	2	NA	4	NA	5		NA	NA	0.235723257064819	0.20183053612709
6019007004	14000US06019007004	Census Tract 70.04, Fresno County, California	Census Tract 70.04	18461446	0	1844	0.900759220123291	79.379997253418	53719	20745	774.410278320312	5520	3331	0.603442013263702	54	0.00978260859847069	93	0.0168478265404701	345	0.0625	3476	0.629710137844086	0	NA	NA	NA	0	0	NA	NA	0	NA	0	NA	0	NA	0	NA	0	0	NA	0	NA	0		NA	NA	0.203414112329483	0.188601404428482
6019007100	14000US06019007100	Census Tract 71, Fresno County, California	Census Tract 71	14229465	74452	2070	0.909661829471588	44.2900009155273	34500	10872	1438.65295410156	7904	4316	0.546052634716034	147	0.0185981784015894	228	0.0288461539894342	224	0.0283400807529688	6941	0.878162980079651	7	NA	NA	NA	7	5	NA	NA	13	NA	11	NA	2	NA	14	NA	0	14	NA	9	NA	25		NA	NA	0.204815968871117	0.18758699297905
6019007201	14000US06019007201	Census Tract 72.01, Fresno County, California	Census Tract 72.01	34584378	0	2810	0.861921727657318	82.7300033569336	57356	27315	574.473205566406	7671	6050	0.788684666156769	29	0.00378047209233046	88	0.0114717772230506	367	0.0478425249457359	2678	0.349107027053833	6	NA	NA	NA	6	3	NA	NA	4	NA	4	NA	0	NA	15	NA	0	15	NA	4	NA	13		NA	NA	0.155646398663521	0.165903091430664
6019007202	14000US06019007202	Census Tract 72.02, Fresno County, California	Census Tract 72.02	5341388	0	1753	1	75.4599990844727	44674	18926	2477.30493164062	5109	3510	0.687022924423218	35	0.00685065612196922	76	0.0148757100105286	107	0.0209434330463409	2835	0.554903090000153	1	NA	NA	NA	1	2	NA	NA	6	NA	2	NA	1	NA	2	NA	0	2	NA	1	NA	9		NA	NA	0.137025579810143	0.153895661234856
6019007300	14000US06019007300	Census Tract 73, Fresno County, California	Census Tract 73	164109626	595054	1486	0.0047106328420341	64.3000030517578	44455	19868	76.8428497314453	4869	2646	0.543438076972961	42	0.00862600095570087	73	0.014992811717093	550	0.112959541380405	2722	0.559047043323517	1	NA	NA	NA	1	1	NA	NA	0	NA	3	NA	1	NA	2	NA	1	1	NA	2	NA	2		NA	NA	0.178514823317528	0.168797299265862
6019007400	14000US06019007400	Census Tract 74, Fresno County, California	Census Tract 74	130132214	0	1047	0	65.0199966430664	40200	18308	70.6149291992188	3548	2210	0.622886121273041	5	0.00140924495644867	23	0.00648252479732037	25	0.00704622315242887	2405	0.677846670150757	0	NA	NA	NA	0	0	NA	NA	0	NA	2	NA	1	NA	2	NA	1	1	NA	1	NA	0		NA	NA	0.0914850383996964	0.114638514816761
6019007500	14000US06019007500	Census Tract 75, Fresno County, California	Census Tract 75	90886060	0	1489	0	59.5900001525879	50318	16482	150.664093017578	5287	2868	0.542462646961212	28	0.00529600912705064	134	0.0253451857715845	417	0.0788727104663849	3325	0.628901064395905	2	NA	NA	NA	2	3	NA	NA	2	NA	4	NA	1	NA	1	NA	0	1	NA	3	NA	7		NA	NA	0.171370923519135	0.151253744959831
6019007600	14000US06019007600	Census Tract 76, Fresno County, California	Census Tract 76	356820000	0	1400	0	51.9900016784668	32564	12899	34.8844909667969	4806	2415	0.502496898174286	70	0.0145651269704103	117	0.0243445690721273	233	0.0484810657799244	3329	0.692675828933716	0	NA	NA	NA	0	1	NA	NA	0	NA	3	NA	0	NA	2	NA	1	1	NA	3	NA	1		NA	NA	0.177194982767105	0.146698728203773
6019007700	14000US06019007700	Census Tract 77, Fresno County, California	Census Tract 77	186919215	0	1606	0.50684928894043	58.939998626709	43977	13996	77.5808029174805	5599	3043	0.543489933013916	99	0.0176817290484905	83	0.0148240756243467	36	0.00642972020432353	3911	0.698517620563507	0	NA	NA	NA	0	6	NA	NA	1	NA	1	NA	0	NA	0	NA	0	0	NA	1	NA	7		NA	NA	0.0494153276085854	0.0704968795180321
6019007801	14000US06019007801	Census Tract 78.01, Fresno County, California	Census Tract 78.01	293195261	0	627	0.830940961837769	21.1100006103516	46318	13431	24.0452308654785	2722	1003	0.368479073047638	26	0.00955179985612631	37	0.0135929463431239	25	0.00918442290276289	2631	0.9665687084198	0	NA	NA	NA	0	1	NA	NA	0	NA	0	NA	0	NA	0	NA	0	0	NA	0	NA	1		NA	NA	0.00254968903027475	0.00771368807181716
6019007802	14000US06019007802	Census Tract 78.02, Fresno County, California	Census Tract 78.02	523793848	0	1338	0.807174861431122	33.189998626709	22529	7369	26.0534706115723	5269	1667	0.316378831863403	55	0.0104384133592248	46	0.00873030908405781	14	0.00265705096535385	5068	0.961852371692657	0	NA	NA	NA	0	0	NA	NA	1	NA	6	NA	0	NA	2	NA	0	2	NA	6	NA	1		NA	NA	0.00347585580311716	0.0133807267993689
6019007901	14000US06019007901	Census Tract 79.01, Fresno County, California	Census Tract 79.01	3157515	0	0	NA	55.9300003051758	NA	628	4636.1181640625	5652	3305	0.5847487449646	1515	0.268046706914902	75	0.0132696386426687	40	0.00707714119926095	2084	0.368719041347504	0	NA	NA	NA	0	0	NA	NA	0	NA	0	NA	0	NA	0	NA	0	0	NA	0	NA	0		NA	NA	0.0039209695532918	0.00837155058979988
6019007902	14000US06019007902	Census Tract 79.02, Fresno County, California	Census Tract 79.02	1821174691	976966	904	0.585177004337311	55.939998626709	49149	10959	3.89954209327698	2742	1455	0.530634582042694	30	0.0109409186989069	21	0.00765864318236709	100	0.0364697314798832	1926	0.702407002449036	1	NA	NA	NA	1	3	NA	NA	4	NA	0	NA	0	NA	2	NA	0	2	NA	0	NA	8		NA	NA	0.00303421588614583	0.00707951793447137
6019008000	14000US06019008000	Census Tract 80, Fresno County, California	Census Tract 80	16382204	0	1844	1	78.25	44658	20855	834.281311035156	5277	3151	0.597119569778442	183	0.0346787944436073	87	0.0164866391569376	136	0.0257722195237875	2550	0.483229100704193	3	NA	NA	NA	3	5	NA	NA	7	NA	3	NA	0	NA	7	NA	0	7	NA	3	NA	15		NA	NA	0.00416906783357263	0.00820250622928143
6019008100	14000US06019008100	Census Tract 81, Fresno County, California	Census Tract 81	7718384	0	2025	1	79.6999969482422	47500	20405	1909.67700195312	5691	3187	0.560007035732269	122	0.021437356248498	54	0.0094886664301157	183	0.0321560353040695	3433	0.603233158588409	0	NA	NA	NA	0	1	NA	NA	2	NA	3	NA	1	NA	0	NA	0	0	NA	2	NA	3		NA	NA	0.00418127188459039	0.00826642755419016
6019008200	14000US06019008200	Census Tract 82, Fresno County, California	Census Tract 82	815313766	5549826	1823	0.510696649551392	34.7599983215332	29429	10138	22.1668491363525	6978	3657	0.52407568693161	58	0.00831183698028326	78	0.0111779877915978	61	0.00874175969511271	6369	0.912725687026978	0	NA	NA	NA	0	2	NA	NA	1	NA	1	NA	0	NA	2	NA	0	2	NA	1	NA	3		NA	NA	0.0150193125009537	0.030948156490922
6019008301	14000US06019008301	Census Tract 83.01, Fresno County, California	Census Tract 83.01	34326396	1246570	1369	0.983929872512817	32.3600006103516	30972	10238	451.880798339844	5989	3028	0.505593597888947	58	0.00968442112207413	71	0.0118550676852465	55	0.00918350275605917	5782	0.965436637401581	0	NA	NA	NA	0	0	NA	NA	0	NA	1	NA	0	NA	0	NA	0	0	NA	1	NA	0		NA	NA	0.0128613188862801	0.0254082139581442
6019008302	14000US06019008302	Census Tract 83.02, Fresno County, California	Census Tract 83.02	1298415085	3386631	1601	0.778888165950775	28.4699993133545	22601	8150	13.0894203186035	6562	3499	0.53322160243988	58	0.00883876904845238	96	0.0146296862512827	29	0.0044193840585649	6310	0.961597084999084	2	NA	NA	NA	2	9	NA	NA	5	NA	7	NA	1	NA	9	NA	0	9	NA	6	NA	16		NA	NA	0.00256702932529151	0.00756212463602424
6019008401	14000US06019008401	Census Tract 84.01, Fresno County, California	Census Tract 84.01	163319901	147542	2258	0.891054034233093	42.1199989318848	32420	12854	126.724296569824	7991	4942	0.618445754051208	76	0.00951069965958595	118	0.0147666120901704	40	0.0050056311301887	7230	0.904767870903015	2	NA	NA	NA	2	1	NA	NA	3	NA	7	NA	0	NA	7	NA	0	7	NA	7	NA	6		NA	NA	0.00746409455314279	0.0147839514538646
6019008402	14000US06019008402	Census Tract 84.02, Fresno County, California	Census Tract 84.02	452663624	2079946	378	0	54.689998626709	34712	19939	6.59135389328003	1152	729	0.6328125	3	0.00260416697710752	9	0.0078125	14	0.0121527779847383	766	0.664930582046509	0	NA	NA	NA	0	0	NA	NA	0	NA	1	NA	0	NA	0	NA	0	0	NA	1	NA	0		NA	NA	0.00343801989220083	0.0064191916026175
6019008501	14000US06019008501	Census Tract 85.01, Fresno County, California	Census Tract 85.01	21328310	0	1215	0.796707808971405	35.689998626709	29611	10831	556.776184082031	4585	2319	0.50577974319458	36	0.00785169005393982	63	0.0137404575943947	79	0.0172300972044468	4297	0.937186479568481	2	NA	NA	NA	2	2	NA	NA	1	NA	4	NA	0	NA	2	NA	0	2	NA	4	NA	5		NA	NA	0.192589357495308	0.18438583612442
6019008502	14000US06019008502	Census Tract 85.02, Fresno County, California	Census Tract 85.02	11032702	0	1798	0.96384871006012	44.3699989318848	38851	11699	1861.376953125	7929	4116	0.519107103347778	40	0.00504477182403207	86	0.0108462609350681	51	0.00643208483234048	7733	0.97528064250946	1	NA	NA	NA	1	1	NA	NA	0	NA	4	NA	2	NA	2	NA	1	1	NA	2	NA	2		NA	NA	0.218585699796677	0.195305675268173
6021010100	14000US06021010100	Census Tract 101, Glenn County, California	Census Tract 101	16663389	0	3035	0.939703464508057	70.9700012207031	37901	16641	1273.28100585938	8192	5525	0.6744384765625	57	0.0069580078125	145	0.0177001953125	219	0.0267333984375	3467	0.4232177734375	1	NA	NA	NA	1	7	NA	NA	6	NA	3	NA	1	NA	8	NA	0	8	NA	2	NA	14		NA	NA	0.032768040895462	0.0261779148131609
6021010200	14000US06021010200	Census Tract 102, Glenn County, California	Census Tract 102	134296873	929041	1862	0.282491952180862	68.1100006103516	42917	20822	94.518440246582	4901	3864	0.788410544395447	29	0.00591715984046459	66	0.013466639444232	58	0.0118343196809292	1573	0.320954918861389	NA	NA	NA	NA	NA	NA	NA	NA	NA	NA	NA	NA	NA	NA	NA	NA	NA	NA	NA	NA	NA	NA		NA	NA	NA	NA
6021010300	14000US06021010300	Census Tract 103, Glenn County, California	Census Tract 103	2543687457	20807489	1019	0	83.1100006103516	59375	31531	2.41619396209717	2373	1830	0.771175742149353	33	0.013906448148191	177	0.0745891258120537	17	0.00716392789036036	417	0.175726935267448	1	1	1	1	NA	NA	0	0	NA	2	NA	1	NA	2	NA	1	NA	NA	1	NA	1	NA	06021010300	0.00173526123290556	0.00173526117578149	NA	NA
6021010400	14000US06021010400	Census Tract 104, Glenn County, California	Census Tract 104	22881371	163475	3024	0.953703701496124	78.1399993896484	43665	26647	864.333984375	7636	5490	0.718962788581848	83	0.0108695654198527	175	0.0229177586734295	343	0.0449188053607941	2363	0.309455215930939	2	NA	NA	NA	2	2	NA	NA	7	NA	2	NA	1	NA	11	NA	0	11	NA	1	NA	11		NA	NA	0.0107412710785866	0.0129519533365965
6021010501	14000US06021010501	Census Tract 105.01, Glenn County, California	Census Tract 105.01	159003188	4075142	1138	0	57.3499984741211	41184	17353	56.2944602966309	3456	1955	0.565682888031006	25	0.0072337961755693	35	0.0101273152977228	64	0.0185185186564922	2374	0.686921298503876	0	NA	NA	NA	0	0	NA	NA	1	NA	5	NA	3	NA	3	NA	1	2	NA	2	NA	1		NA	NA	0.0630978941917419	0.0372338891029358
6021010502	14000US06021010502	Census Tract 105.02, Glenn County, California	Census Tract 105.02	526574424	7775049	700	0	77.4700012207031	50625	31782	7.69262790679932	1564	1326	0.847826063632965	4	0.00255754496902227	21	0.013427110388875	21	0.013427110388875	345	0.220588237047195	0	NA	NA	NA	0	0	NA	NA	0	NA	0	NA	0	NA	1	NA	0	1	NA	0	NA	0		NA	NA	0.031896959990263	0.0250697713345289
6023000100	14000US06023000100	Census Tract 1, Humboldt County, California	Census Tract 1	3854854	2217706	2103	1	85.1900024414062	28250	18232	3292.86889648438	4901	3846	0.784737825393677	148	0.0301979184150696	179	0.0365231595933437	151	0.0308100394904613	693	0.141399711370468	11	NA	NA	NA	11	4	NA	NA	5	NA	9	NA	2	NA	34	NA	1	33	NA	7	NA	20		NA	NA	0.0588479675352573	0.0258027631789446
6023000200	14000US06023000200	Census Tract 2, Humboldt County, California	Census Tract 2	3118575	585951	2567	1	86.7099990844727	35981	19928	5158.2578125	6211	4723	0.76042503118515	111	0.017871517688036	264	0.0425052344799042	298	0.0479793921113014	822	0.132345840334892	9	NA	NA	NA	9	4	NA	NA	8	NA	9	NA	2	NA	10	NA	0	10	NA	7	NA	21		NA	NA	0.0578640475869179	0.0256694853305817
6023000300	14000US06023000300	Census Tract 3, Humboldt County, California	Census Tract 3	3081794	264	2319	1	89.5199966430664	39697	20429	4659.26513671875	5544	4315	0.778318881988525	89	0.0160533916205168	172	0.0310245305299759	334	0.0602453090250492	574	0.103535354137421	0	NA	NA	NA	0	1	NA	NA	0	NA	2	NA	0	NA	2	NA	0	2	NA	2	NA	1		NA	NA	0.0573947504162788	0.0256262738257647
6023000400	14000US06023000400	Census Tract 4, Humboldt County, California	Census Tract 4	7021152	79061	1658	1	83.9800033569336	34630	28672	1428.68603515625	3873	3061	0.790343403816223	34	0.00877872481942177	150	0.0387296676635742	198	0.0511231608688831	529	0.136586621403694	2	NA	NA	NA	2	2	NA	NA	0	NA	3	NA	0	NA	4	NA	0	4	NA	3	NA	4		NA	NA	0.0561552941799164	0.0253405123949051
6023000500	14000US06023000500	Census Tract 5, Humboldt County, California	Census Tract 5	2414501	187863	2023	1	81.7900009155273	27807	17595	4572.8369140625	4263	3356	0.787239015102386	107	0.0250996947288513	205	0.0480882003903389	148	0.0347173362970352	483	0.113300494849682	7	NA	NA	NA	7	3	NA	NA	4	NA	3	NA	0	NA	13	NA	0	13	NA	3	NA	14		NA	NA	0.0592633374035358	0.0259488187730312
6023000600	14000US06023000600	Census Tract 6, Humboldt County, California	Census Tract 6	3322755	0	2170	1	95.0899963378906	38669	21490	3792.90087890625	4866	4072	0.836826980113983	56	0.0115084256976843	147	0.0302096176892519	176	0.0361693389713764	473	0.0972050949931145	1	NA	NA	NA	1	2	NA	NA	1	NA	0	NA	0	NA	2	NA	0	2	NA	0	NA	4		NA	NA	0.0587102174758911	0.0259036533534527
6023000700	14000US06023000700	Census Tract 7, Humboldt County, California	Census Tract 7	6223843	15701	2423	1	94.7300033569336	61912	30609	2230.50903320312	5360	4626	0.86305969953537	47	0.00876865722239017	170	0.0317164175212383	139	0.0259328354150057	409	0.0763059705495834	0	NA	NA	NA	0	0	NA	NA	1	NA	1	NA	0	NA	2	NA	0	2	NA	1	NA	1		NA	NA	0.0575090162456036	0.0256942436099052
6023000800	14000US06023000800	Census Tract 8, Humboldt County, California	Census Tract 8	15577737	9225494	2159	0.954608619213104	92.3300018310547	61466	28665	776.111694335938	4668	3968	0.850042819976807	54	0.0115681225433946	145	0.0310625545680523	145	0.0310625545680523	378	0.0809768661856651	4	NA	NA	NA	4	2	NA	NA	1	NA	3	NA	0	NA	2	NA	0	2	NA	3	NA	7		NA	NA	0.0590521804988384	0.0257831290364265
6023000900	14000US06023000900	Census Tract 9, Humboldt County, California	Census Tract 9	64394555	51466	2336	0.483732879161835	93.1600036621094	49133	30151	204.079299926758	5074	4522	0.891210079193115	49	0.00965707469731569	78	0.0153724867850542	111	0.0218762326985598	257	0.0506503731012344	1	NA	NA	NA	1	0	NA	NA	0	NA	1	NA	0	NA	0	NA	0	0	NA	1	NA	1		NA	NA	0.0545752868056297	0.024064427241683
6023001000	14000US06023001000	Census Tract 10, Humboldt County, California	Census Tract 10	5462212	53516	2618	1	98.370002746582	23507	16246	2800.4169921875	5906	4602	0.779207587242126	176	0.0298002026975155	131	0.0221808329224586	173	0.029292244464159	891	0.150863528251648	13	NA	NA	NA	13	3	NA	NA	8	NA	7	NA	2	NA	34	NA	0	34	NA	5	NA	24		NA	NA	0.0576690807938576	0.0246868822723627
6023001101	14000US06023001101	Census Tract 11.01, Humboldt County, California	Census Tract 11.01	9584425	48911	2921	0.961314618587494	91.0199966430664	38527	21625	1715.95300292969	6350	5370	0.845669269561768	101	0.015905512496829	175	0.0275590550154448	103	0.0162204727530479	578	0.0910236239433289	1	NA	NA	NA	1	1	NA	NA	0	NA	2	NA	0	NA	1	NA	0	1	NA	2	NA	2		NA	NA	0.0569071397185326	0.0242530722171068
6023001200	14000US06023001200	Census Tract 12, Humboldt County, California	Census Tract 12	652271261	1729317	2025	0.767901241779327	89.3199996948242	40083	21748	18.6068096160889	4686	3877	0.827358067035675	68	0.0145113095641136	111	0.0236875806003809	139	0.0296628251671791	549	0.117157489061356	2	NA	NA	NA	2	3	NA	NA	3	NA	3	NA	0	NA	6	NA	0	6	NA	3	NA	8		NA	NA	0.0157779287546873	0.00866901781409979
6023001300	14000US06023001300	Census Tract 13, Humboldt County, California	Census Tract 13	40918708	41700876	693	0.864357888698578	91.5599975585938	32264	22888	93.6146926879883	1479	1244	0.841108858585358	17	0.0114942528307438	42	0.0283975657075644	8	0.00540906004607677	138	0.0933062881231308	0	NA	NA	NA	0	0	NA	NA	0	NA	0	NA	0	NA	0	NA	0	0	NA	0	NA	0		NA	NA	0.057975746691227	0.0250147469341755
6023010102	14000US06023010102	Census Tract 101.02, Humboldt County, California	Census Tract 101.02	2026133684	8700782	1796	0	97.1600036621094	32241	18888	3.68659090995789	2884	1937	0.671636641025543	7	0.00242718402296305	660	0.228848814964294	25	0.00866851583123207	216	0.074895977973938	NA	NA	NA	NA	NA	NA	NA	NA	NA	NA	NA	NA	NA	NA	NA	NA	NA	NA	NA	NA	NA	NA		NA	NA	NA	NA
6023010200	14000US06023010200	Census Tract 102, Humboldt County, California	Census Tract 102	623326533	37913016	1806	0	92.6600036621094	45583	28261	12.3946800231934	2983	2580	0.864901125431061	13	0.00435802899301052	202	0.0677170604467392	30	0.010056990198791	146	0.0489440150558949	1	1	1	2	NA	NA	1	0	NA	1	NA	0	NA	7	NA	0	NA	NA	7	NA	3	NA	06023010200	0.000649885850423865	0.000649885856546462	NA	NA
6023010300	14000US06023010300	Census Tract 103, Humboldt County, California	Census Tract 103	648697872	1139927	1669	0.0910724997520447	93.9499969482422	53125	26717	14.4012899398804	3607	3137	0.86969780921936	14	0.00388134201057255	192	0.0532298311591148	28	0.00776268402114511	182	0.0504574440419674	1	1	1	0	NA	NA	1	0	NA	1	NA	0	NA	0	NA	0	NA	NA	0	NA	1	NA	06023010300	0.000361924636001791	0.000361924641765654	NA	NA
6023010400	14000US06023010400	Census Tract 104, Humboldt County, California	Census Tract 104	36353804	2651378	1530	0.737908482551575	93.120002746582	48266	24986	262.747589111328	3688	3183	0.863069415092468	30	0.00813448987901211	168	0.0455531440675259	24	0.00650759181007743	253	0.0686008706688881	0	NA	NA	NA	0	1	NA	NA	0	NA	0	NA	0	NA	1	NA	0	1	NA	0	NA	1		NA	NA	0.0440987050533295	0.0192511323839426
6023010501	14000US06023010501	Census Tract 105.01, Humboldt County, California	Census Tract 105.01	9626776	768175	2855	1	89.0999984741211	45464	22483	1785.0810546875	6635	5571	0.839638292789459	49	0.00738507881760597	334	0.0503391101956367	104	0.0156744532287121	518	0.0780708342790604	5	NA	NA	NA	5	2	NA	NA	7	NA	5	NA	1	NA	7	NA	0	7	NA	4	NA	14		NA	NA	0.0519317425787449	0.0221820864826441
6023010502	14000US06023010502	Census Tract 105.02, Humboldt County, California	Census Tract 105.02	29022331	122494	2374	0.873209774494171	90.9499969482422	55363	29677	471.282806396484	5281	4627	0.876159846782684	25	0.0047339522279799	214	0.0405226275324821	87	0.0164741538465023	329	0.062298808246851	0	NA	NA	NA	0	0	NA	NA	2	NA	0	NA	0	NA	0	NA	0	0	NA	0	NA	2		NA	NA	0.0508018508553505	0.0218065027147532
6023010600	14000US06023010600	Census Tract 106, Humboldt County, California	Census Tract 106	210803780	53385	833	0	97.5599975585938	56429	30657	22.0906791687012	1798	1653	0.919354856014252	7	0.00389321497641504	37	0.0205784197896719	16	0.00889877602458	57	0.0317018926143646	0	NA	NA	NA	0	0	NA	NA	0	NA	1	NA	0	NA	0	NA	0	0	NA	1	NA	0		NA	NA	0.0470092073082924	0.0223748777061701
6023010700	14000US06023010700	Census Tract 107, Humboldt County, California	Census Tract 107	111653815	11869468	2996	0.634846448898315	86.0699996948242	49112	26040	160.984298706055	6940	5858	0.844092190265656	66	0.00951008591800928	248	0.0357348695397377	207	0.0298270881175995	513	0.0739193111658096	0	NA	NA	NA	0	0	NA	NA	0	NA	2	NA	1	NA	3	NA	0	3	NA	1	NA	0		NA	NA	0.0470151044428349	0.0227055624127388
6023010800	14000US06023010800	Census Tract 108, Humboldt County, California	Census Tract 108	102209725	22910335	2046	0.620723366737366	88.4199981689453	38594	22717	121.251602172852	4785	3841	0.802716851234436	52	0.0108672939240932	262	0.0547544397413731	33	0.00689655216410756	658	0.137513056397438	4	4	1	0	NA	NA	0	0	NA	6	NA	2	NA	7	NA	0	NA	NA	7	NA	0	NA	06023010800	0.000178741984246695	0.000178741989657283	NA	NA
6023010901	14000US06023010901	Census Tract 109.01, Humboldt County, California	Census Tract 109.01	7061028	0	1891	1	85.6500015258789	33388	14843	1662.7060546875	4533	3560	0.785351872444153	15	0.00330906710587442	133	0.0293403938412666	63	0.0138980811461806	990	0.218398407101631	0	NA	NA	NA	0	3	NA	NA	7	NA	4	NA	2	NA	5	NA	0	5	NA	2	NA	10		NA	NA	0.0310196150094271	0.0176931526511908
6023010902	14000US06023010902	Census Tract 109.02, Humboldt County, California	Census Tract 109.02	1048738463	1050101	1937	0.256066083908081	91.8899993896484	50592	31825	10.231650352478	4143	3624	0.874728441238403	9	0.00217233900912106	211	0.0509292781352997	21	0.00506879109889269	316	0.0762732326984406	0	NA	NA	NA	0	0	NA	NA	0	NA	3	NA	0	NA	2	NA	0	2	NA	3	NA	0		NA	NA	0.00730882305651903	0.00563024310395122
6023011000	14000US06023011000	Census Tract 110, Humboldt County, California	Census Tract 110	7213517	0	1828	1	87.2600021362305	49564	21826	1574.77795410156	4386	3743	0.853397190570831	18	0.00410396698862314	120	0.0273597817867994	33	0.00752393994480371	584	0.133150935173035	0	NA	NA	NA	0	1	NA	NA	0	NA	1	NA	0	NA	0	NA	0	0	NA	1	NA	1		NA	NA	0.0236552413552999	0.0150348199531436
6023011100	14000US06023011100	Census Tract 111, Humboldt County, California	Census Tract 111	301373416	3765544	2061	0.794759809970856	90.0999984741211	44500	24914	42.763500213623	4976	4191	0.842242777347565	49	0.00984726659953594	191	0.0383842438459396	34	0.0068327970802784	607	0.121985532343388	0	NA	NA	NA	0	0	NA	NA	1	NA	3	NA	0	NA	2	NA	0	2	NA	3	NA	1		NA	NA	0.00532722985371947	0.00589524116367102
6023011200	14000US06023011200	Census Tract 112, Humboldt County, California	Census Tract 112	995196853	30610954	1740	0	92.5699996948242	43599	32601	8.38001155853271	3220	2927	0.909006237983704	12	0.00372670800425112	50	0.015527949668467	34	0.0105590056627989	282	0.0875776410102844	1	NA	NA	NA	1	0	NA	NA	1	NA	4	NA	1	NA	6	NA	0	6	NA	3	NA	2		NA	NA	0.00530566880479455	0.00369585049338639
6023011500	14000US06023011500	Census Tract 115, Humboldt County, California	Census Tract 115	883935284	9150442	2743	0	96.1699981689453	38617	22853	12.9186601638794	4409	3926	0.890451371669769	54	0.0122476750984788	93	0.0210932176560163	37	0.00839192606508732	285	0.0646405071020126	1	NA	NA	NA	1	0	NA	NA	1	NA	2	NA	0	NA	6	NA	0	6	NA	2	NA	2		NA	NA	0.00246607488952577	0.000276689126621932
6023011600	14000US06023011600	Census Tract 116, Humboldt County, California	Census Tract 116	1017863781	3425758	2267	0	90.4100036621094	33368	18429	10.5165500640869	4133	3640	0.88071620464325	24	0.00580692011862993	136	0.0329058803617954	43	0.0104040652513504	312	0.0754899606108665	2	NA	NA	NA	2	0	NA	NA	3	NA	8	NA	2	NA	11	NA	0	11	NA	6	NA	5		NA	NA	0.00221114885061979	0.000210729747777805
6023940000	14000US06023940000	Census Tract 9400, Humboldt County, California	Census Tract 9400	364587639	2376733	1172	0	81.0299987792969	28333	13470	21.6029090881348	3041	340	0.111805327236652	4	0.00131535704713315	2506	0.824071049690247	2	0.000657677999697626	189	0.0621506087481976	0	NA	NA	NA	0	1	NA	NA	0	NA	1	NA	0	NA	2	NA	0	2	NA	1	NA	1		NA	NA	0.00188037997577339	0.00241770944558084
6023990100	14000US06023990100	Census Tract 9901, Humboldt County, California	Census Tract 9901	0	1061851778	0	NA	NA	NA	NA	NA	0	0	NA	0	NA	0	NA	0	NA	0	NA	NA	NA	NA	NA	NA	NA	NA	NA	NA	NA	NA	NA	NA	NA	NA	NA	NA	NA	NA	NA	NA	NA		NA	NA	NA	NA
6025010101	14000US06025010101	Census Tract 101.01, Imperial County, California	Census Tract 101.01	379172021	954066	287	0	56.1800003051758	35481	1875	31.4277801513672	4601	2229	0.484459906816483	1521	0.330580294132233	43	0.00934579409658909	73	0.0158661156892776	2076	0.451206266880035	NA	NA	NA	NA	NA	NA	NA	NA	NA	NA	NA	NA	NA	NA	NA	NA	NA	NA	NA	NA	NA	NA		NA	NA	NA	NA
6025010102	14000US06025010102	Census Tract 101.02, Imperial County, California	Census Tract 101.02	233852850	189042131	1790	0.623463690280914	52.5200004577637	29375	14818	55.4539794921875	5007	2088	0.417016178369522	158	0.0315558202564716	68	0.0135809872299433	86	0.0171759538352489	3944	0.787697196006775	NA	NA	NA	NA	NA	NA	NA	NA	NA	NA	NA	NA	NA	NA	NA	NA	NA	NA	NA	NA	NA	NA		NA	NA	NA	NA
6025010200	14000US06025010200	Census Tract 102, Imperial County, California	Census Tract 102	187539071	36114017	828	0	55.439998626709	32446	14966	36.4594306945801	2640	1276	0.483333319425583	27	0.0102272732183337	57	0.0215909089893103	18	0.00681818183511496	2213	0.838257551193237	NA	NA	NA	NA	NA	NA	NA	NA	NA	NA	NA	NA	NA	NA	NA	NA	NA	NA	NA	NA	NA	NA		NA	NA	NA	NA
6025010300	14000US06025010300	Census Tract 103, Imperial County, California	Census Tract 103	467605572	338212	355	0	70.7099990844727	65250	26975	5.16772890090942	933	593	0.635584115982056	3	0.00321543402969837	8	0.00857449136674404	12	0.0128617361187935	517	0.554126501083374	NA	NA	NA	NA	NA	NA	NA	NA	NA	NA	NA	NA	NA	NA	NA	NA	NA	NA	NA	NA	NA	NA		NA	NA	NA	NA
6025010400	14000US06025010400	Census Tract 104, Imperial County, California	Census Tract 104	6172309	0	2134	1	63.4199981689453	29449	10342	3005.27587890625	7162	3302	0.461044400930405	134	0.018709858879447	44	0.00614353502169251	33	0.00460765091702342	6741	0.941217541694641	NA	NA	NA	NA	NA	NA	NA	NA	NA	NA	NA	NA	NA	NA	NA	NA	NA	NA	NA	NA	NA	NA		NA	NA	NA	NA
6025010500	14000US06025010500	Census Tract 105, Imperial County, California	Census Tract 105	3629627	0	2208	1	71.9300003051758	45811	17896	4704.55810546875	6593	3913	0.593508243560791	140	0.021234642714262	76	0.0115273781120777	114	0.0172910653054714	5058	0.767177283763885	NA	NA	NA	NA	NA	NA	NA	NA	NA	NA	NA	NA	NA	NA	NA	NA	NA	NA	NA	NA	NA	NA		NA	NA	NA	NA
6025010600	14000US06025010600	Census Tract 106, Imperial County, California	Census Tract 106	8650616	0	2527	0.994855582714081	78.9499969482422	58405	34357	2095.19604492188	6998	4280	0.611603319644928	134	0.0191483274102211	78	0.0111460415646434	184	0.0262932274490595	4570	0.653043746948242	NA	NA	NA	NA	NA	NA	NA	NA	NA	NA	NA	NA	NA	NA	NA	NA	NA	NA	NA	NA	NA	NA		NA	NA	NA	NA
6025010700	14000US06025010700	Census Tract 107, Imperial County, California	Census Tract 107	5649158	0	1393	1	58.5400009155273	31367	12086	1981.52099609375	4322	2147	0.496760755777359	102	0.023600185289979	43	0.00994909834116697	21	0.0048588621430099	4067	0.940999507904053	NA	NA	NA	NA	NA	NA	NA	NA	NA	NA	NA	NA	NA	NA	NA	NA	NA	NA	NA	NA	NA	NA		NA	NA	NA	NA
6025010800	14000US06025010800	Census Tract 108, Imperial County, California	Census Tract 108	289988514	0	537	0.253258854150772	68.0800018310547	60288	23088	12.2180795669556	1368	1056	0.771929800510406	3	0.00219298200681806	11	0.00804093573242426	26	0.019005848094821	720	0.526315808296204	NA	NA	NA	NA	NA	NA	NA	NA	NA	NA	NA	NA	NA	NA	NA	NA	NA	NA	NA	NA	NA	NA		NA	NA	NA	NA
6025010900	14000US06025010900	Census Tract 109, Imperial County, California	Census Tract 109	16189637	11902	2214	0.956639587879181	57.7900009155273	33554	18080	1080.65197753906	6755	4221	0.624870479106903	39	0.00577350100502372	48	0.00710584782063961	65	0.00962250214070082	5468	0.809474468231201	NA	NA	NA	NA	NA	NA	NA	NA	NA	NA	NA	NA	NA	NA	NA	NA	NA	NA	NA	NA	NA	NA		NA	NA	NA	NA
6025011000	14000US06025011000	Census Tract 110, Imperial County, California	Census Tract 110	180074671	59691	3962	0.943715274333954	80.1999969482422	71613	25357	173.270294189453	12047	7497	0.622312605381012	278	0.0230762846767902	135	0.0112061090767384	248	0.0205860380083323	8712	0.723167598247528	NA	NA	NA	NA	NA	NA	NA	NA	NA	NA	NA	NA	NA	NA	NA	NA	NA	NA	NA	NA	NA	NA		NA	NA	NA	NA
6025011100	14000US06025011100	Census Tract 111, Imperial County, California	Census Tract 111	201647828	132146	1311	0.0770404264330864	69.0199966430664	43634	19686	47.3305702209473	3685	2039	0.553324282169342	103	0.0279511529952288	23	0.0062415199354291	75	0.0203527826815844	2459	0.667299866676331	NA	NA	NA	NA	NA	NA	NA	NA	NA	NA	NA	NA	NA	NA	NA	NA	NA	NA	NA	NA	NA	NA		NA	NA	NA	NA
6025011201	14000US06025011201	Census Tract 112.01, Imperial County, California	Census Tract 112.01	14430104	0	1911	0.971742570400238	82.879997253418	65648	23993	1084.62805175781	6043	4025	0.666059911251068	98	0.0162171106785536	64	0.0105907656252384	172	0.0284626837819815	4604	0.761873245239258	NA	NA	NA	NA	NA	NA	NA	NA	NA	NA	NA	NA	NA	NA	NA	NA	NA	NA	NA	NA	NA	NA		NA	NA	NA	NA
6025011202	14000US06025011202	Census Tract 112.02, Imperial County, California	Census Tract 112.02	1654411	0	2002	1	61.75	26930	11678	8522.607421875	5444	3207	0.589088916778564	102	0.0187362227588892	60	0.01102130766958	91	0.0167156495153904	4718	0.86664217710495	NA	NA	NA	NA	NA	NA	NA	NA	NA	NA	NA	NA	NA	NA	NA	NA	NA	NA	NA	NA	NA	NA		NA	NA	NA	NA
6025011300	14000US06025011300	Census Tract 113, Imperial County, California	Census Tract 113	128720232	0	2859	0.903462767601013	60.6500015258789	52229	15941	210.466293334961	10460	6427	0.614435970783234	86	0.00822179671376944	68	0.00650095613673329	77	0.0073613771237433	9716	0.928871870040894	NA	NA	NA	NA	NA	NA	NA	NA	NA	NA	NA	NA	NA	NA	NA	NA	NA	NA	NA	NA	NA	NA		NA	NA	NA	NA
6025011400	14000US06025011400	Census Tract 114, Imperial County, California	Census Tract 114	3966417	21575	1305	1	46.1300010681152	22460	9879	2990.64501953125	4580	2286	0.499126642942429	276	0.0602620095014572	52	0.0113537115976214	28	0.00611353712156415	4201	0.917248904705048	NA	NA	NA	NA	NA	NA	NA	NA	NA	NA	NA	NA	NA	NA	NA	NA	NA	NA	NA	NA	NA	NA		NA	NA	NA	NA
6025011500	14000US06025011500	Census Tract 115, Imperial County, California	Census Tract 115	2047157	0	2041	1	49.8699989318848	22314	10177	7884.498046875	6232	3449	0.553433895111084	173	0.0277599487453699	132	0.0211810003966093	89	0.0142811303958297	5491	0.881097555160522	NA	NA	NA	NA	NA	NA	NA	NA	NA	NA	NA	NA	NA	NA	NA	NA	NA	NA	NA	NA	NA	NA		NA	NA	NA	NA
6025011600	14000US06025011600	Census Tract 116, Imperial County, California	Census Tract 116	2047642	0	2236	1	57.9199981689453	26489	15005	7981.2900390625	6310	3455	0.547543585300446	139	0.0220285262912512	82	0.0129952458664775	57	0.00903328135609627	5359	0.84928685426712	NA	NA	NA	NA	NA	NA	NA	NA	NA	NA	NA	NA	NA	NA	NA	NA	NA	NA	NA	NA	NA	NA		NA	NA	NA	NA
6025011700	14000US06025011700	Census Tract 117, Imperial County, California	Census Tract 117	1960473	0	1537	1	74.5	54139	19495	6337.333984375	4797	2913	0.607254505157471	111	0.0231394618749619	41	0.00854700896888971	68	0.0141755258664489	3901	0.81321656703949	NA	NA	NA	NA	NA	NA	NA	NA	NA	NA	NA	NA	NA	NA	NA	NA	NA	NA	NA	NA	NA	NA		NA	NA	NA	NA
6025011801	14000US06025011801	Census Tract 118.01, Imperial County, California	Census Tract 118.01	3241935	0	1220	1	92.75	107054	39971	3052.60400390625	3821	2785	0.728866815567017	50	0.0130855804309249	45	0.0117770219221711	147	0.0384716056287289	2491	0.651923596858978	NA	NA	NA	NA	NA	NA	NA	NA	NA	NA	NA	NA	NA	NA	NA	NA	NA	NA	NA	NA	NA	NA		NA	NA	NA	NA
6025011802	14000US06025011802	Census Tract 118.02, Imperial County, California	Census Tract 118.02	1715865	0	1788	1	78.1500015258789	48750	21081	7350.9521484375	4870	3147	0.646201252937317	136	0.0279260780662298	59	0.0121149895712733	153	0.0314168371260166	3558	0.730595469474792	NA	NA	NA	NA	NA	NA	NA	NA	NA	NA	NA	NA	NA	NA	NA	NA	NA	NA	NA	NA	NA	NA		NA	NA	NA	NA
6025011803	14000US06025011803	Census Tract 118.03, Imperial County, California	Census Tract 118.03	12463034	23941	2170	0.982949316501617	84.620002746582	92207	28943	1233.78894042969	5937	3837	0.646286010742188	89	0.0149907357990742	76	0.0128010781481862	344	0.0579417198896408	4400	0.741115033626556	NA	NA	NA	NA	NA	NA	NA	NA	NA	NA	NA	NA	NA	NA	NA	NA	NA	NA	NA	NA	NA	NA		NA	NA	NA	NA
6025011900	14000US06025011900	Census Tract 119, Imperial County, California	Census Tract 119	224875236	0	3052	0.911861062049866	62.5499992370605	38597	15717	126.300300598145	10966	6681	0.609246790409088	25	0.00227977405302227	51	0.00465073902159929	117	0.0106693422421813	10588	0.965529799461365	NA	NA	NA	NA	NA	NA	NA	NA	NA	NA	NA	NA	NA	NA	NA	NA	NA	NA	NA	NA	NA	NA		NA	NA	NA	NA
6025012001	14000US06025012001	Census Tract 120.01, Imperial County, California	Census Tract 120.01	571989	0	1144	1	45.2999992370605	27390	10974	17346.91015625	3831	2388	0.623335957527161	14	0.00365439802408218	20	0.00522056920453906	13	0.00339336995966733	3770	0.984077274799347	NA	NA	NA	NA	NA	NA	NA	NA	NA	NA	NA	NA	NA	NA	NA	NA	NA	NA	NA	NA	NA	NA		NA	NA	NA	NA
6025012002	14000US06025012002	Census Tract 120.02, Imperial County, California	Census Tract 120.02	4905257	0	2576	1	67.1699981689453	45938	14518	5110.0078125	9678	6087	0.628952264785767	37	0.00382310408167541	42	0.00433974014595151	268	0.0276916716247797	9192	0.949783027172089	NA	NA	NA	NA	NA	NA	NA	NA	NA	NA	NA	NA	NA	NA	NA	NA	NA	NA	NA	NA	NA	NA		NA	NA	NA	NA
6025012100	14000US06025012100	Census Tract 121, Imperial County, California	Census Tract 121	2661833	0	2128	1	39.4000015258789	19256	9053	6749.76513671875	6937	4004	0.57719475030899	39	0.00562202697619796	55	0.00792849902063608	64	0.00922589004039764	6700	0.965835392475128	NA	NA	NA	NA	NA	NA	NA	NA	NA	NA	NA	NA	NA	NA	NA	NA	NA	NA	NA	NA	NA	NA		NA	NA	NA	NA
6025012200	14000US06025012200	Census Tract 122, Imperial County, California	Census Tract 122	5190969	0	1989	1	53.8499984741211	41525	13667	3893.73706054688	7804	4407	0.564710378646851	22	0.00281906710006297	39	0.00499743688851595	50	0.0064069707877934	7659	0.981419801712036	NA	NA	NA	NA	NA	NA	NA	NA	NA	NA	NA	NA	NA	NA	NA	NA	NA	NA	NA	NA	NA	NA		NA	NA	NA	NA
6025012301	14000US06025012301	Census Tract 123.01, Imperial County, California	Census Tract 123.01	2372241371	0	975	0	61.2700004577637	21776	3902	6.15005016326904	5633	3666	0.650807738304138	1552	0.275519251823425	26	0.00461565796285868	68	0.0120717203244567	2879	0.511095345020294	NA	NA	NA	NA	NA	NA	NA	NA	NA	NA	NA	NA	NA	NA	NA	NA	NA	NA	NA	NA	NA	NA		NA	NA	NA	NA
6025012302	14000US06025012302	Census Tract 123.02, Imperial County, California	Census Tract 123.02	167430343	346103306	2526	0	64.8300018310547	28431	14515	73.5707931518555	4756	2993	0.629310369491577	86	0.0180824212729931	89	0.018713204190135	52	0.0109335584565997	3127	0.65748530626297	NA	NA	NA	NA	NA	NA	NA	NA	NA	NA	NA	NA	NA	NA	NA	NA	NA	NA	NA	NA	NA	NA		NA	NA	NA	NA
6025012400	14000US06025012400	Census Tract 124, Imperial County, California	Census Tract 124	5773047838	214396043	1566	0	91.9400024414062	28207	16358	0.567971229553223	1266	1049	0.828593969345093	49	0.0387045815587044	29	0.022906793281436	7	0.00552922580391169	232	0.183254346251488	NA	NA	NA	NA	NA	NA	NA	NA	NA	NA	NA	NA	NA	NA	NA	NA	NA	NA	NA	NA	NA	NA		NA	NA	NA	NA
6025940000	14000US06025940000	Census Tract 9400, Imperial County, California	Census Tract 9400	114008544	3050912	1496	0.389037430286407	65.870002746582	28696	14165	69.3337783813477	3052	1106	0.362385332584381	47	0.01539973821491	1395	0.457077324390411	23	0.00753604201599956	1140	0.373525559902191	NA	NA	NA	NA	NA	NA	NA	NA	NA	NA	NA	NA	NA	NA	NA	NA	NA	NA	NA	NA	NA	NA		NA	NA	NA	NA
6027000100	14000US06027000100	Census Tract 1, Inyo County, California	Census Tract 1	817699227	1791716	1324	0.84063446521759	83.0899963378906	49315	27590	8.73254680633545	2757	2378	0.862531721591949	6	0.00217627896927297	40	0.0145085239782929	48	0.0174102298915386	512	0.185709103941917	0	NA	NA	NA	0	1	NA	NA	2	NA	0	NA	0	NA	3	NA	0	3	NA	0	NA	3		NA	NA	0.00453126709908247	0.00707681709900498
6027000200	14000US06027000200	Census Tract 2, Inyo County, California	Census Tract 2	1051931712	11434748	921	0	92.0500030517578	64511	38468	4.22993183135986	1718	1508	0.877764821052551	47	0.027357392013073	51	0.0296856816858053	19	0.0110593708232045	180	0.104772992432117	0	NA	NA	NA	0	0	NA	NA	0	NA	0	NA	0	NA	0	NA	0	0	NA	0	NA	0		NA	NA	0.00439141038805246	0.00708141038194299
6027000300	14000US06027000300	Census Tract 3, Inyo County, California	Census Tract 3	11875191	2406	1156	0.794982671737671	96.4800033569336	85242	36920	535.873474121094	2457	2240	0.911680936813354	5	0.00203500199131668	24	0.00976801011711359	44	0.0179080180823803	247	0.100529104471207	0	NA	NA	NA	0	0	NA	NA	0	NA	1	NA	0	NA	1	NA	0	1	NA	1	NA	0		NA	NA	0.00649529416114092	0.00962117873132229
6027000400	14000US06027000400	Census Tract 4, Inyo County, California	Census Tract 4	10380442	162443	2622	0.986651420593262	85.1699981689453	36477	23093	1414.20300292969	5668	3336	0.58856737613678	26	0.00458715623244643	1224	0.215949192643166	76	0.0134086096659303	1514	0.267113626003265	6	NA	NA	NA	6	10	NA	NA	9	NA	5	NA	2	NA	19	NA	0	19	NA	3	NA	25		NA	NA	0.0066016586497426	0.00972375646233559
6027000500	14000US06027000500	Census Tract 5, Inyo County, California	Census Tract 5	6774841404	22385722	1395	0	90.8499984741211	51625	26667	0.981733620166779	2568	1813	0.705996870994568	10	0.00389408110640943	537	0.209112152457237	22	0.00856697838753462	287	0.111760124564171	1	1	1	1	NA	NA	2	0	NA	1	NA	0	NA	1	NA	0	NA	NA	1	NA	3	NA	06027000500	0.000325210286195111	0.000325210276059806	NA	NA
6027000800	14000US06027000800	Census Tract 8, Inyo County, California	Census Tract 8	17701626241	83431022	2060	0	85.0199966430664	35545	21193	0.494247198104858	3378	2466	0.730017781257629	15	0.00444049714133143	245	0.0725281238555908	34	0.0100651271641254	857	0.253700405359268	2	2	1	1	NA	NA	1	3	NA	2	NA	0	NA	5	NA	0	NA	NA	5	NA	5	NA	06027000800	7.27960215423441e-05	7.27960214135237e-05	NA	NA
6029000101	14000US06029000101	Census Tract 1.01, Kern County, California	Census Tract 1.01	20486944	0	4651	0.999785006046295	85.2200012207031	54074	21314	1547.39794921875	12240	10274	0.839379072189331	115	0.00939542520791292	187	0.0152777777984738	339	0.0276960786432028	2333	0.190604582428932	NA	NA	NA	NA	NA	NA	NA	NA	NA	NA	NA	NA	NA	NA	NA	NA	NA	NA	NA	NA	NA	NA		NA	NA	NA	NA
6029000102	14000US06029000102	Census Tract 1.02, Kern County, California	Census Tract 1.02	1734856	0	1272	1	80.5	38268	20347	4560.84716796875	3055	2738	0.896235704421997	1	0.000327332003507763	58	0.0189852695912123	11	0.00360065489076078	356	0.116530276834965	NA	NA	NA	NA	NA	NA	NA	NA	NA	NA	NA	NA	NA	NA	NA	NA	NA	NA	NA	NA	NA	NA		NA	NA	NA	NA
6029000200	14000US06029000200	Census Tract 2, Kern County, California	Census Tract 2	2842596	0	3162	1	78.9300003051758	25577	13279	6964.7138671875	7644	6216	0.813186824321747	40	0.0052328621968627	142	0.0185766611248255	30	0.00392464688047767	1654	0.216378852725029	NA	NA	NA	NA	NA	NA	NA	NA	NA	NA	NA	NA	NA	NA	NA	NA	NA	NA	NA	NA	NA	NA		NA	NA	NA	NA
6029000300	14000US06029000300	Census Tract 3, Kern County, California	Census Tract 3	1518275	0	1839	1	72.8899993896484	27480	16297	7193.6767578125	4217	3531	0.837325096130371	27	0.0064026559703052	98	0.0232392698526382	28	0.00663979118689895	889	0.210813373327255	NA	NA	NA	NA	NA	NA	NA	NA	NA	NA	NA	NA	NA	NA	NA	NA	NA	NA	NA	NA	NA	NA		NA	NA	NA	NA
6029000400	14000US06029000400	Census Tract 4, Kern County, California	Census Tract 4	3020176	139216	1978	1	69.4199981689453	18255	10680	3703.81005859375	4319	3497	0.809678137302399	68	0.0157443843781948	74	0.0171335954219103	11	0.0025468859821558	931	0.215559154748917	NA	NA	NA	NA	NA	NA	NA	NA	NA	NA	NA	NA	NA	NA	NA	NA	NA	NA	NA	NA	NA	NA		NA	NA	NA	NA
6029000503	14000US06029000503	Census Tract 5.03, Kern County, California	Census Tract 5.03	10349737	35845	2175	0.987126410007477	90.8300018310547	103947	35353	1588.31604003906	6347	5361	0.84465104341507	55	0.00866551138460636	42	0.00661730021238327	253	0.0398613512516022	1096	0.172680005431175	NA	NA	NA	NA	NA	NA	NA	NA	NA	NA	NA	NA	NA	NA	NA	NA	NA	NA	NA	NA	NA	NA		NA	NA	NA	NA
6029000504	14000US06029000504	Census Tract 5.04, Kern County, California	Census Tract 5.04	3281609	0	1787	1	84.7799987792969	43646	27498	3224.84790039062	4086	3232	0.790993630886078	167	0.0408712662756443	91	0.0222711693495512	79	0.0193343125283718	827	0.202398434281349	NA	NA	NA	NA	NA	NA	NA	NA	NA	NA	NA	NA	NA	NA	NA	NA	NA	NA	NA	NA	NA	NA		NA	NA	NA	NA
6029000505	14000US06029000505	Census Tract 5.05, Kern County, California	Census Tract 5.05	1954207	0	1439	1	96.2200012207031	97500	39831	4988.5791015625	3764	3289	0.873804450035095	56	0.0148777896538377	51	0.0135494163259864	80	0.0212539844214916	589	0.156482458114624	NA	NA	NA	NA	NA	NA	NA	NA	NA	NA	NA	NA	NA	NA	NA	NA	NA	NA	NA	NA	NA	NA		NA	NA	NA	NA
6029000506	14000US06029000506	Census Tract 5.06, Kern County, California	Census Tract 5.06	3264774	0	1296	1	91.8600006103516	62259	30732	2217.31005859375	2795	1864	0.666905164718628	145	0.0518783554434776	41	0.0146690523251891	266	0.0951699465513229	673	0.240787118673325	NA	NA	NA	NA	NA	NA	NA	NA	NA	NA	NA	NA	NA	NA	NA	NA	NA	NA	NA	NA	NA	NA		NA	NA	NA	NA
6029000507	14000US06029000507	Census Tract 5.07, Kern County, California	Census Tract 5.07	17063103	441118	1369	1	86.2200012207031	81438	29257	546.136108398438	3598	2925	0.812951624393463	45	0.0125069478526711	52	0.0144524741917849	132	0.036687046289444	837	0.232629239559174	NA	NA	NA	NA	NA	NA	NA	NA	NA	NA	NA	NA	NA	NA	NA	NA	NA	NA	NA	NA	NA	NA		NA	NA	NA	NA
6029000600	14000US06029000600	Census Tract 6, Kern County, California	Census Tract 6	4335415	272359	2922	1	68.8099975585938	21173	10666	4140.59716796875	6931	3319	0.478863090276718	1249	0.180204883217812	171	0.0246717650443316	148	0.0213533397763968	3250	0.468907803297043	NA	NA	NA	NA	NA	NA	NA	NA	NA	NA	NA	NA	NA	NA	NA	NA	NA	NA	NA	NA	NA	NA		NA	NA	NA	NA
6029000700	14000US06029000700	Census Tract 7, Kern County, California	Census Tract 7	2710693	0	1973	1	82.9199981689453	58068	29655	4610.14599609375	4825	3375	0.699481844902039	88	0.0182383414357901	108	0.0223834197968245	84	0.0174093265086412	2053	0.425492227077484	NA	NA	NA	NA	NA	NA	NA	NA	NA	NA	NA	NA	NA	NA	NA	NA	NA	NA	NA	NA	NA	NA		NA	NA	NA	NA
6029000800	14000US06029000800	Census Tract 8, Kern County, California	Census Tract 8	2330766	0	1685	1	88.3300018310547	59896	19676	5472.74609375	4925	2918	0.592487335205078	146	0.0296446699649096	108	0.0219289343804121	91	0.0184771567583084	2841	0.576852798461914	NA	NA	NA	NA	NA	NA	NA	NA	NA	NA	NA	NA	NA	NA	NA	NA	NA	NA	NA	NA	NA	NA		NA	NA	NA	NA
6029000902	14000US06029000902	Census Tract 9.02, Kern County, California	Census Tract 9.02	1325489	0	1422	1	88.879997253418	58226	20905	6526.31591796875	3340	2029	0.607485055923462	165	0.0494011975824833	98	0.0293413177132607	79	0.023652695119381	1586	0.474850296974182	NA	NA	NA	NA	NA	NA	NA	NA	NA	NA	NA	NA	NA	NA	NA	NA	NA	NA	NA	NA	NA	NA		NA	NA	NA	NA
6029000903	14000US06029000903	Census Tract 9.03, Kern County, California	Census Tract 9.03	1655584	0	1532	1	81.8300018310547	61506	22787	5714.73583984375	3653	2388	0.653709292411804	148	0.0405146442353725	100	0.0273747593164444	65	0.0177935939282179	1630	0.446208596229553	NA	NA	NA	NA	NA	NA	NA	NA	NA	NA	NA	NA	NA	NA	NA	NA	NA	NA	NA	NA	NA	NA		NA	NA	NA	NA
6029000904	14000US06029000904	Census Tract 9.04, Kern County, California	Census Tract 9.04	2279232	0	1508	1	85.4199981689453	54135	20954	4554.4599609375	4008	2419	0.603542923927307	129	0.0321856290102005	71	0.0177145712077618	105	0.0261976048350334	2232	0.556886255741119	NA	NA	NA	NA	NA	NA	NA	NA	NA	NA	NA	NA	NA	NA	NA	NA	NA	NA	NA	NA	NA	NA		NA	NA	NA	NA
6029000905	14000US06029000905	Census Tract 9.05, Kern County, California	Census Tract 9.05	1286999	0	841	1	73.7900009155273	47270	17901	4996.85009765625	2483	1518	0.61135721206665	52	0.0209424085915089	52	0.0209424085915089	31	0.012484896928072	1619	0.652033805847168	NA	NA	NA	NA	NA	NA	NA	NA	NA	NA	NA	NA	NA	NA	NA	NA	NA	NA	NA	NA	NA	NA		NA	NA	NA	NA
6029000906	14000US06029000906	Census Tract 9.06, Kern County, California	Census Tract 9.06	1317081	0	1305	1	69.4599990844727	42246	24204	8563.9365234375	4355	2218	0.509299635887146	199	0.0456946045160294	138	0.0316877141594887	53	0.0121699199080467	3015	0.692307710647583	NA	NA	NA	NA	NA	NA	NA	NA	NA	NA	NA	NA	NA	NA	NA	NA	NA	NA	NA	NA	NA	NA		NA	NA	NA	NA
6029000907	14000US06029000907	Census Tract 9.07, Kern County, California	Census Tract 9.07	1270876	0	729	1	71.129997253418	48274	17008	5019.48291015625	2463	1470	0.596833109855652	99	0.0401948839426041	54	0.0219244826585054	12	0.0048721069470048	1636	0.664230585098267	NA	NA	NA	NA	NA	NA	NA	NA	NA	NA	NA	NA	NA	NA	NA	NA	NA	NA	NA	NA	NA	NA		NA	NA	NA	NA
6029000908	14000US06029000908	Census Tract 9.08, Kern County, California	Census Tract 9.08	2083317	0	1961	1	86.8899993896484	65909	25934	6828.9189453125	5493	3444	0.626979768276215	250	0.0455124713480473	120	0.0218459852039814	208	0.0378663763403893	2413	0.439286351203918	NA	NA	NA	NA	NA	NA	NA	NA	NA	NA	NA	NA	NA	NA	NA	NA	NA	NA	NA	NA	NA	NA		NA	NA	NA	NA
6029000909	14000US06029000909	Census Tract 9.09, Kern County, California	Census Tract 9.09	2732738	0	976	1	90.9599990844727	104250	50440	2280.31811523438	2406	1883	0.782626748085022	46	0.019118869677186	18	0.00748129701241851	99	0.041147131472826	650	0.270157933235168	NA	NA	NA	NA	NA	NA	NA	NA	NA	NA	NA	NA	NA	NA	NA	NA	NA	NA	NA	NA	NA	NA		NA	NA	NA	NA
6029000910	14000US06029000910	Census Tract 9.10, Kern County, California	Census Tract 9.10	38325269	0	4036	0.979682862758636	87.6999969482422	56563	30326	669.303588867188	9904	6395	0.645698726177216	584	0.0589660741388798	177	0.0178715661168098	554	0.0559369958937168	3680	0.371567040681839	NA	NA	NA	NA	NA	NA	NA	NA	NA	NA	NA	NA	NA	NA	NA	NA	NA	NA	NA	NA	NA	NA		NA	NA	NA	NA
6029001000	14000US06029001000	Census Tract 10, Kern County, California	Census Tract 10	46651109	0	2652	0.92760181427002	59.189998626709	58438	16285	509.990692138672	9186	5581	0.607554972171783	133	0.0144785540178418	201	0.0218811221420765	127	0.0138253858312964	6175	0.67221862077713	NA	NA	NA	NA	NA	NA	NA	NA	NA	NA	NA	NA	NA	NA	NA	NA	NA	NA	NA	NA	NA	NA		NA	NA	NA	NA
6029001101	14000US06029001101	Census Tract 11.01, Kern County, California	Census Tract 11.01	2811249	0	1263	1	64.7300033569336	39432	12562	4065.67211914062	4413	2577	0.583956480026245	185	0.0419215932488441	79	0.0179016534239054	31	0.00702469982206821	3008	0.681622505187988	NA	NA	NA	NA	NA	NA	NA	NA	NA	NA	NA	NA	NA	NA	NA	NA	NA	NA	NA	NA	NA	NA		NA	NA	NA	NA
6029001102	14000US06029001102	Census Tract 11.02, Kern County, California	Census Tract 11.02	2028694	0	1787	1	46.9700012207031	30676	10859	8530.7587890625	6682	3365	0.50359171628952	221	0.033073928207159	165	0.0246932059526443	44	0.00658485479652882	5603	0.838521420955658	NA	NA	NA	NA	NA	NA	NA	NA	NA	NA	NA	NA	NA	NA	NA	NA	NA	NA	NA	NA	NA	NA		NA	NA	NA	NA
6029001103	14000US06029001103	Census Tract 11.03, Kern County, California	Census Tract 11.03	1242887	0	1257	1	38.310001373291	24223	8543	9964.962890625	4782	1862	0.389376819133759	185	0.038686741143465	105	0.0219573397189379	35	0.00731911277398467	4137	0.865119218826294	NA	NA	NA	NA	NA	NA	NA	NA	NA	NA	NA	NA	NA	NA	NA	NA	NA	NA	NA	NA	NA	NA		NA	NA	NA	NA
6029001201	14000US06029001201	Census Tract 12.01, Kern County, California	Census Tract 12.01	1089724	0	787	1	47.2599983215332	24413	11251	6880.65478515625	2895	1321	0.456303983926773	138	0.0476683937013149	91	0.0314335078001022	16	0.00552676990628242	2381	0.822452485561371	NA	NA	NA	NA	NA	NA	NA	NA	NA	NA	NA	NA	NA	NA	NA	NA	NA	NA	NA	NA	NA	NA		NA	NA	NA	NA
6029001202	14000US06029001202	Census Tract 12.02, Kern County, California	Census Tract 12.02	1485484	0	1787	1	43.1699981689453	22847	10125	10921.48046875	6264	2428	0.387611746788025	489	0.0780651345849037	117	0.0186781603842974	41	0.00654533784836531	5258	0.839399755001068	NA	NA	NA	NA	NA	NA	NA	NA	NA	NA	NA	NA	NA	NA	NA	NA	NA	NA	NA	NA	NA	NA		NA	NA	NA	NA
6029001300	14000US06029001300	Census Tract 13, Kern County, California	Census Tract 13	1963269	0	2317	1	47.1300010681152	26299	9346	9972	7559	3279	0.433787524700165	567	0.0750099197030067	252	0.0333377420902252	27	0.00357190100476146	6283	0.831194579601288	NA	NA	NA	NA	NA	NA	NA	NA	NA	NA	NA	NA	NA	NA	NA	NA	NA	NA	NA	NA	NA	NA		NA	NA	NA	NA
6029001400	14000US06029001400	Census Tract 14, Kern County, California	Census Tract 14	2350101	0	2381	1	43.1199989318848	21789	9176	8558.7158203125	7766	3682	0.474117964506149	382	0.0491887703537941	236	0.0303888749331236	46	0.00592325488105416	6165	0.793844938278198	NA	NA	NA	NA	NA	NA	NA	NA	NA	NA	NA	NA	NA	NA	NA	NA	NA	NA	NA	NA	NA	NA		NA	NA	NA	NA
6029001500	14000US06029001500	Census Tract 15, Kern County, California	Census Tract 15	2352333	0	912	1	47.0499992370605	27882	9052	3464.93994140625	3147	1323	0.420400381088257	345	0.109628215432167	63	0.0200190655887127	26	0.00826183706521988	2357	0.748967289924622	NA	NA	NA	NA	NA	NA	NA	NA	NA	NA	NA	NA	NA	NA	NA	NA	NA	NA	NA	NA	NA	NA		NA	NA	NA	NA
6029001600	14000US06029001600	Census Tract 16, Kern County, California	Census Tract 16	3601897	0	821	1	69.6900024414062	18942	13804	999.496520996094	1390	747	0.537410080432892	173	0.124460428953171	56	0.0402877703309059	80	0.0575539581477642	569	0.409352511167526	NA	NA	NA	NA	NA	NA	NA	NA	NA	NA	NA	NA	NA	NA	NA	NA	NA	NA	NA	NA	NA	NA		NA	NA	NA	NA
6029001700	14000US06029001700	Census Tract 17, Kern County, California	Census Tract 17	3615043	72367	2118	1	81.8199996948242	49810	38272	3071.40991210938	4287	3382	0.788896679878235	169	0.0394215062260628	43	0.0100303236395121	87	0.0202939119189978	1044	0.243526935577393	NA	NA	NA	NA	NA	NA	NA	NA	NA	NA	NA	NA	NA	NA	NA	NA	NA	NA	NA	NA	NA	NA		NA	NA	NA	NA
6029001801	14000US06029001801	Census Tract 18.01, Kern County, California	Census Tract 18.01	2487329	0	2234	1	79.7600021362305	48720	21703	5809.26123046875	5579	3277	0.58738124370575	569	0.101989604532719	109	0.0195375513285398	216	0.0387166142463684	2217	0.397383034229279	NA	NA	NA	NA	NA	NA	NA	NA	NA	NA	NA	NA	NA	NA	NA	NA	NA	NA	NA	NA	NA	NA		NA	NA	NA	NA
6029001802	14000US06029001802	Census Tract 18.02, Kern County, California	Census Tract 18.02	4701297	291095	2259	1	91.5800018310547	60554	29617	2979.31689453125	5408	3672	0.678994059562683	400	0.07396449893713	83	0.0153476325795054	266	0.0491863898932934	1497	0.276812136173248	NA	NA	NA	NA	NA	NA	NA	NA	NA	NA	NA	NA	NA	NA	NA	NA	NA	NA	NA	NA	NA	NA		NA	NA	NA	NA
6029001901	14000US06029001901	Census Tract 19.01, Kern County, California	Census Tract 19.01	1728801	0	1512	1	80.2099990844727	43850	22525	5144.6171875	3434	2220	0.6464763879776	168	0.0489225387573242	80	0.0232964474707842	130	0.0378567278385162	1373	0.399825274944305	NA	NA	NA	NA	NA	NA	NA	NA	NA	NA	NA	NA	NA	NA	NA	NA	NA	NA	NA	NA	NA	NA		NA	NA	NA	NA
6029001902	14000US06029001902	Census Tract 19.02, Kern County, California	Census Tract 19.02	1711056	0	1951	1	69.3300018310547	30781	15920	7082.5	4679	2416	0.516349673271179	451	0.09638811647892	138	0.0294934827834368	115	0.0245779007673264	2410	0.515067338943481	NA	NA	NA	NA	NA	NA	NA	NA	NA	NA	NA	NA	NA	NA	NA	NA	NA	NA	NA	NA	NA	NA		NA	NA	NA	NA
6029002000	14000US06029002000	Census Tract 20, Kern County, California	Census Tract 20	2577504	0	2479	1	61.2999992370605	20529	10932	7145.44189453125	7111	2167	0.304739147424698	2098	0.295035868883133	150	0.0210940800607204	179	0.0251722671091557	4092	0.575446486473083	NA	NA	NA	NA	NA	NA	NA	NA	NA	NA	NA	NA	NA	NA	NA	NA	NA	NA	NA	NA	NA	NA		NA	NA	NA	NA
6029002100	14000US06029002100	Census Tract 21, Kern County, California	Census Tract 21	1437764	0	1080	1	46.7299995422363	25429	9413	6938.9931640625	3852	1382	0.358774662017822	424	0.110072687268257	111	0.0288161989301443	10	0.00259605399332941	3213	0.834112167358398	NA	NA	NA	NA	NA	NA	NA	NA	NA	NA	NA	NA	NA	NA	NA	NA	NA	NA	NA	NA	NA	NA		NA	NA	NA	NA
6029002200	14000US06029002200	Census Tract 22, Kern County, California	Census Tract 22	1933622	0	1784	1	38.6300010681152	21295	8164	8755.9775390625	6537	2143	0.327826231718063	1310	0.200397729873657	85	0.0130029069259763	32	0.00489521212875843	4958	0.758451879024506	NA	NA	NA	NA	NA	NA	NA	NA	NA	NA	NA	NA	NA	NA	NA	NA	NA	NA	NA	NA	NA	NA		NA	NA	NA	NA
6029002301	14000US06029002301	Census Tract 23.01, Kern County, California	Census Tract 23.01	6667734	0	2653	1	49.439998626709	27365	10297	3784.53198242188	9743	4684	0.480755418539047	402	0.0412603914737701	209	0.02145129814744	91	0.00934003945440054	8280	0.849840939044952	NA	NA	NA	NA	NA	NA	NA	NA	NA	NA	NA	NA	NA	NA	NA	NA	NA	NA	NA	NA	NA	NA		NA	NA	NA	NA
6029002302	14000US06029002302	Census Tract 23.02, Kern County, California	Census Tract 23.02	2390586	0	864	1	47.689998626709	28053	8364	3659.76293945312	3378	1373	0.406453520059586	76	0.022498520091176	64	0.0189461223781109	21	0.00621669599786401	3174	0.939609229564667	NA	NA	NA	NA	NA	NA	NA	NA	NA	NA	NA	NA	NA	NA	NA	NA	NA	NA	NA	NA	NA	NA		NA	NA	NA	NA
6029002400	14000US06029002400	Census Tract 24, Kern County, California	Census Tract 24	39382463	0	2198	0.927206575870514	56.2000007629395	36956	13087	491.790710449219	7478	3363	0.449719190597534	449	0.0600427910685539	131	0.0175180528312922	241	0.0322278663516045	5294	0.707943320274353	NA	NA	NA	NA	NA	NA	NA	NA	NA	NA	NA	NA	NA	NA	NA	NA	NA	NA	NA	NA	NA	NA		NA	NA	NA	NA
6029002500	14000US06029002500	Census Tract 25, Kern County, California	Census Tract 25	6210995	0	2562	1	45.9099998474121	24762	8781	3803.8779296875	9122	3084	0.338083744049072	1498	0.164218366146088	161	0.0176496375352144	41	0.00449462793767452	6993	0.76660817861557	NA	NA	NA	NA	NA	NA	NA	NA	NA	NA	NA	NA	NA	NA	NA	NA	NA	NA	NA	NA	NA	NA		NA	NA	NA	NA
6029002600	14000US06029002600	Census Tract 26, Kern County, California	Census Tract 26	2264911	0	1042	1	65.2600021362305	37250	12355	4046.94409179688	3539	1578	0.445888668298721	346	0.0977677330374718	94	0.0265611745417118	39	0.0110200615599751	2564	0.724498450756073	NA	NA	NA	NA	NA	NA	NA	NA	NA	NA	NA	NA	NA	NA	NA	NA	NA	NA	NA	NA	NA	NA		NA	NA	NA	NA
6029002700	14000US06029002700	Census Tract 27, Kern County, California	Census Tract 27	2544244	0	1926	1	67.3399963378906	36327	15536	5466.548828125	5370	2749	0.511918067932129	312	0.0581005588173866	103	0.0191806331276894	117	0.0217877086251974	3187	0.593482315540314	NA	NA	NA	NA	NA	NA	NA	NA	NA	NA	NA	NA	NA	NA	NA	NA	NA	NA	NA	NA	NA	NA		NA	NA	NA	NA
6029002804	14000US06029002804	Census Tract 28.04, Kern County, California	Census Tract 28.04	2387928	0	1639	1	87.6500015258789	43140	31725	2898.09692382812	2672	2289	0.856661677360535	74	0.0276946108788252	13	0.00486526917666197	64	0.0239520967006683	423	0.158308386802673	NA	NA	NA	NA	NA	NA	NA	NA	NA	NA	NA	NA	NA	NA	NA	NA	NA	NA	NA	NA	NA	NA		NA	NA	NA	NA
6029002806	14000US06029002806	Census Tract 28.06, Kern County, California	Census Tract 28.06	4529675	695062	1153	1	95.4400024414062	61458	33702	1244.19799804688	2176	1429	0.656709551811218	171	0.0785845592617989	17	0.0078125	314	0.144301474094391	404	0.185661762952805	NA	NA	NA	NA	NA	NA	NA	NA	NA	NA	NA	NA	NA	NA	NA	NA	NA	NA	NA	NA	NA	NA		NA	NA	NA	NA
6029002807	14000US06029002807	Census Tract 28.07, Kern County, California	Census Tract 28.07	3141484	0	1513	1	95.6699981689453	104425	58900	3210.39794921875	3894	3162	0.812018513679504	170	0.0436569079756737	23	0.00590652320533991	203	0.0521314851939678	712	0.182845398783684	NA	NA	NA	NA	NA	NA	NA	NA	NA	NA	NA	NA	NA	NA	NA	NA	NA	NA	NA	NA	NA	NA		NA	NA	NA	NA
6029002808	14000US06029002808	Census Tract 28.08, Kern County, California	Census Tract 28.08	3628736	0	3022	1	93.5299987792969	71929	36253	5179.63916015625	7257	5027	0.69271045923233	430	0.0592531338334084	70	0.0096458587795496	747	0.102935098111629	1710	0.235634565353394	NA	NA	NA	NA	NA	NA	NA	NA	NA	NA	NA	NA	NA	NA	NA	NA	NA	NA	NA	NA	NA	NA		NA	NA	NA	NA
6029002811	14000US06029002811	Census Tract 28.11, Kern County, California	Census Tract 28.11	3802016	0	1521	1	95.1500015258789	116042	64062	2625.39990234375	3854	2765	0.71743643283844	128	0.0332122482359409	25	0.00648676697164774	639	0.165801763534546	428	0.111053451895714	NA	NA	NA	NA	NA	NA	NA	NA	NA	NA	NA	NA	NA	NA	NA	NA	NA	NA	NA	NA	NA	NA		NA	NA	NA	NA
6029002812	14000US06029002812	Census Tract 28.12, Kern County, California	Census Tract 28.12	1593246	0	2198	1	75.3499984741211	24201	12686	8477.5283203125	5215	2682	0.514285743236542	741	0.142090126872063	107	0.0205177366733551	105	0.0201342273503542	2464	0.472483217716217	NA	NA	NA	NA	NA	NA	NA	NA	NA	NA	NA	NA	NA	NA	NA	NA	NA	NA	NA	NA	NA	NA		NA	NA	NA	NA
6029002813	14000US06029002813	Census Tract 28.13, Kern County, California	Census Tract 28.13	1602081	0	1803	1	81.3099975585938	34091	17841	6726.837890625	4161	1992	0.478731065988541	663	0.1593367010355	25	0.00600817101076245	259	0.0622446537017822	1835	0.440999746322632	NA	NA	NA	NA	NA	NA	NA	NA	NA	NA	NA	NA	NA	NA	NA	NA	NA	NA	NA	NA	NA	NA		NA	NA	NA	NA
6029002814	14000US06029002814	Census Tract 28.14, Kern County, California	Census Tract 28.14	1437339	0	1723	1	77.0400009155273	36105	17247	7492.43603515625	4158	2218	0.533429503440857	498	0.119769118726254	56	0.0134680131450295	196	0.0471380464732647	1972	0.474266469478607	NA	NA	NA	NA	NA	NA	NA	NA	NA	NA	NA	NA	NA	NA	NA	NA	NA	NA	NA	NA	NA	NA		NA	NA	NA	NA
6029002815	14000US06029002815	Census Tract 28.15, Kern County, California	Census Tract 28.15	1308341	0	1520	1	79.4300003051758	44688	16058	8476.634765625	4282	2134	0.498365253210068	673	0.157169550657272	59	0.0137786082923412	164	0.0382998585700989	1969	0.459831863641739	NA	NA	NA	NA	NA	NA	NA	NA	NA	NA	NA	NA	NA	NA	NA	NA	NA	NA	NA	NA	NA	NA		NA	NA	NA	NA
6029002816	14000US06029002816	Census Tract 28.16, Kern County, California	Census Tract 28.16	1658083	0	1857	1	71.9599990844727	44261	15701	8536.53515625	5465	2897	0.530100643634796	539	0.0986276268959045	119	0.0217749308794737	172	0.0314730107784271	2622	0.479780435562134	NA	NA	NA	NA	NA	NA	NA	NA	NA	NA	NA	NA	NA	NA	NA	NA	NA	NA	NA	NA	NA	NA		NA	NA	NA	NA
6029002817	14000US06029002817	Census Tract 28.17, Kern County, California	Census Tract 28.17	1440626	0	1850	1	81.4800033569336	44007	20695	9300.12890625	5173	2747	0.531026482582092	849	0.164121404290199	93	0.0179779622703791	162	0.031316451728344	2154	0.416392803192139	NA	NA	NA	NA	NA	NA	NA	NA	NA	NA	NA	NA	NA	NA	NA	NA	NA	NA	NA	NA	NA	NA		NA	NA	NA	NA
6029002818	14000US06029002818	Census Tract 28.18, Kern County, California	Census Tract 28.18	1741314	0	1507	1	95.6100006103516	75298	31551	5594.02001953125	3761	2745	0.729859054088593	255	0.0678011178970337	54	0.014357884414494	155	0.0412124432623386	971	0.258176028728485	NA	NA	NA	NA	NA	NA	NA	NA	NA	NA	NA	NA	NA	NA	NA	NA	NA	NA	NA	NA	NA	NA		NA	NA	NA	NA
6029002819	14000US06029002819	Census Tract 28.19, Kern County, California	Census Tract 28.19	1651628	0	1817	1	88.2900009155273	53906	24972	7191.5009765625	4586	2992	0.652420401573181	314	0.0684692561626434	64	0.0139555167406797	178	0.0388137809932232	1539	0.335586577653885	NA	NA	NA	NA	NA	NA	NA	NA	NA	NA	NA	NA	NA	NA	NA	NA	NA	NA	NA	NA	NA	NA		NA	NA	NA	NA
6029002820	14000US06029002820	Census Tract 28.20, Kern County, California	Census Tract 28.20	2683076	0	2021	1	88.7300033569336	86263	30741	6082.39013671875	6301	3820	0.60625296831131	425	0.067449614405632	75	0.0119028734043241	574	0.0910966545343399	2205	0.349944442510605	NA	NA	NA	NA	NA	NA	NA	NA	NA	NA	NA	NA	NA	NA	NA	NA	NA	NA	NA	NA	NA	NA		NA	NA	NA	NA
6029002821	14000US06029002821	Census Tract 28.21, Kern County, California	Census Tract 28.21	1808601	0	1692	1	88.25	67554	23899	7012.69677734375	4897	3320	0.677966117858887	248	0.0506432503461838	72	0.0147028788924217	160	0.0326730646193027	1741	0.35552379488945	NA	NA	NA	NA	NA	NA	NA	NA	NA	NA	NA	NA	NA	NA	NA	NA	NA	NA	NA	NA	NA	NA		NA	NA	NA	NA
6029002900	14000US06029002900	Census Tract 29, Kern County, California	Census Tract 29	2676219	0	2558	1	65.0100021362305	42862	16545	7208.98388671875	7449	3651	0.49013289809227	851	0.114243522286415	126	0.0169150214642286	261	0.0350382588803768	4406	0.591488778591156	NA	NA	NA	NA	NA	NA	NA	NA	NA	NA	NA	NA	NA	NA	NA	NA	NA	NA	NA	NA	NA	NA		NA	NA	NA	NA
6029003000	14000US06029003000	Census Tract 30, Kern County, California	Census Tract 30	2662409	0	2102	1	50.8899993896484	35240	12080	7173.4169921875	7374	3250	0.440737724304199	708	0.0960130169987679	123	0.0166802275925875	117	0.015866557136178	5378	0.729319214820862	NA	NA	NA	NA	NA	NA	NA	NA	NA	NA	NA	NA	NA	NA	NA	NA	NA	NA	NA	NA	NA	NA		NA	NA	NA	NA
6029003103	14000US06029003103	Census Tract 31.03, Kern County, California	Census Tract 31.03	4842775	0	1086	1	47.6699981689453	31885	11830	2128.02807617188	3979	1959	0.492334753274918	104	0.0261372197419405	56	0.0140738878399134	42	0.0105554163455963	3050	0.766524255275726	NA	NA	NA	NA	NA	NA	NA	NA	NA	NA	NA	NA	NA	NA	NA	NA	NA	NA	NA	NA	NA	NA		NA	NA	NA	NA
6029003112	14000US06029003112	Census Tract 31.12, Kern County, California	Census Tract 31.12	2972483	39539	1919	1	72.4800033569336	52119	21108	4457.68017578125	5116	2601	0.508405029773712	575	0.112392492592335	66	0.012900703586638	305	0.0596168898046017	2427	0.474394053220749	NA	NA	NA	NA	NA	NA	NA	NA	NA	NA	NA	NA	NA	NA	NA	NA	NA	NA	NA	NA	NA	NA		NA	NA	NA	NA
6029003113	14000US06029003113	Census Tract 31.13, Kern County, California	Census Tract 31.13	2222661	0	1515	1	67.0199966430664	37283	13653	5574.625	4784	2181	0.455894649028778	496	0.103678926825523	53	0.0110785951837897	275	0.0574832782149315	2848	0.595317721366882	NA	NA	NA	NA	NA	NA	NA	NA	NA	NA	NA	NA	NA	NA	NA	NA	NA	NA	NA	NA	NA	NA		NA	NA	NA	NA
6029003114	14000US06029003114	Census Tract 31.14, Kern County, California	Census Tract 31.14	3502442	0	2497	1	72.5999984741211	51897	18090	5659.98486328125	7654	4277	0.558792769908905	684	0.0893650352954865	128	0.0167232826352119	302	0.0394564941525459	3630	0.474261820316315	NA	NA	NA	NA	NA	NA	NA	NA	NA	NA	NA	NA	NA	NA	NA	NA	NA	NA	NA	NA	NA	NA		NA	NA	NA	NA
6029003115	14000US06029003115	Census Tract 31.15, Kern County, California	Census Tract 31.15	1663267	0	1541	1	59.7400016784668	39026	14156	8536.4013671875	5482	2600	0.474279463291168	584	0.106530465185642	78	0.0142283840104938	209	0.0381247736513615	3572	0.651587009429932	NA	NA	NA	NA	NA	NA	NA	NA	NA	NA	NA	NA	NA	NA	NA	NA	NA	NA	NA	NA	NA	NA		NA	NA	NA	NA
6029003121	14000US06029003121	Census Tract 31.21, Kern County, California	Census Tract 31.21	2662983	0	2585	1	53.2900009155273	30069	11645	8037.47607421875	8264	3929	0.475435614585876	992	0.120038725435734	125	0.0151258474215865	314	0.0379961282014847	5417	0.65549373626709	NA	NA	NA	NA	NA	NA	NA	NA	NA	NA	NA	NA	NA	NA	NA	NA	NA	NA	NA	NA	NA	NA		NA	NA	NA	NA
6029003122	14000US06029003122	Census Tract 31.22, Kern County, California	Census Tract 31.22	2663486	0	2303	1	63.5299987792969	43488	13585	8600.9248046875	8845	3840	0.434143573045731	781	0.0882984772324562	112	0.0126625206321478	230	0.0260033924132586	6482	0.732843399047852	NA	NA	NA	NA	NA	NA	NA	NA	NA	NA	NA	NA	NA	NA	NA	NA	NA	NA	NA	NA	NA	NA		NA	NA	NA	NA
6029003123	14000US06029003123	Census Tract 31.23, Kern County, California	Census Tract 31.23	9265539	0	4527	1	86.3899993896484	77362	23107	4275.6767578125	15296	7294	0.476856708526611	1152	0.0753138065338135	168	0.0109832640737295	2307	0.15082374215126	6401	0.418475419282913	NA	NA	NA	NA	NA	NA	NA	NA	NA	NA	NA	NA	NA	NA	NA	NA	NA	NA	NA	NA	NA	NA		NA	NA	NA	NA
6029003124	14000US06029003124	Census Tract 31.24, Kern County, California	Census Tract 31.24	3972599	0	1685	1	81.4800033569336	58103	21950	3529.72802734375	5414	3075	0.56797194480896	341	0.0629848539829254	61	0.0112670846283436	491	0.0906907990574837	2506	0.46287402510643	NA	NA	NA	NA	NA	NA	NA	NA	NA	NA	NA	NA	NA	NA	NA	NA	NA	NA	NA	NA	NA	NA		NA	NA	NA	NA
6029003202	14000US06029003202	Census Tract 32.02, Kern County, California	Census Tract 32.02	20041933	0	4405	0.976844489574432	58.1100006103516	48582	14250	2013.25	15579	7841	0.503305733203888	735	0.0471788942813873	191	0.0122600942850113	836	0.0536619797348976	11076	0.710957050323486	NA	NA	NA	NA	NA	NA	NA	NA	NA	NA	NA	NA	NA	NA	NA	NA	NA	NA	NA	NA	NA	NA		NA	NA	NA	NA
6029003203	14000US06029003203	Census Tract 32.03, Kern County, California	Census Tract 32.03	1705437	0	799	1	88.3300018310547	91375	36902	3618.97900390625	2383	1968	0.825849771499634	45	0.0188837591558695	28	0.0117498952895403	59	0.0247587077319622	549	0.23038187623024	NA	NA	NA	NA	NA	NA	NA	NA	NA	NA	NA	NA	NA	NA	NA	NA	NA	NA	NA	NA	NA	NA		NA	NA	NA	NA
6029003204	14000US06029003204	Census Tract 32.04, Kern County, California	Census Tract 32.04	381721253	1246303	3049	0.732043266296387	92.5400009155273	103193	43152	63.6842384338379	9386	5796	0.617515444755554	413	0.0440017059445381	83	0.008842958137393	1530	0.163008734583855	2573	0.274131685495377	NA	NA	NA	NA	NA	NA	NA	NA	NA	NA	NA	NA	NA	NA	NA	NA	NA	NA	NA	NA	NA	NA		NA	NA	NA	NA
6029003205	14000US06029003205	Census Tract 32.05, Kern County, California	Census Tract 32.05	4078266	0	2517	1	72.6600036621094	60436	17954	5714.3681640625	8998	4207	0.467548340559006	708	0.0786841511726379	101	0.0112247169017792	1091	0.121249169111252	5038	0.559902191162109	NA	NA	NA	NA	NA	NA	NA	NA	NA	NA	NA	NA	NA	NA	NA	NA	NA	NA	NA	NA	NA	NA		NA	NA	NA	NA
6029003206	14000US06029003206	Census Tract 32.06, Kern County, California	Census Tract 32.06	50472595	0	3437	0.899912714958191	67.7399978637695	68621	18907	621.524108886719	12112	5821	0.480597764253616	808	0.0667107030749321	107	0.00883421394973993	1729	0.14275099337101	6447	0.532282054424286	NA	NA	NA	NA	NA	NA	NA	NA	NA	NA	NA	NA	NA	NA	NA	NA	NA	NA	NA	NA	NA	NA		NA	NA	NA	NA
6029003303	14000US06029003303	Census Tract 33.03, Kern County, California	Census Tract 33.03	239156604	16419	598	0	79.7600021362305	38929	20394	15.9304504394531	1471	1250	0.849762082099915	2	0.001359618967399	33	0.0224337186664343	18	0.0122365737333894	274	0.186267837882042	NA	NA	NA	NA	NA	NA	NA	NA	NA	NA	NA	NA	NA	NA	NA	NA	NA	NA	NA	NA	NA	NA		NA	NA	NA	NA
6029003304	14000US06029003304	Census Tract 33.04, Kern County, California	Census Tract 33.04	1600863566	6934618	983	0	61.1100006103516	47865	12754	8.49057769775391	5248	4342	0.827362775802612	348	0.0663109794259071	28	0.00533536588773131	31	0.00590701214969158	2296	0.4375	NA	NA	NA	NA	NA	NA	NA	NA	NA	NA	NA	NA	NA	NA	NA	NA	NA	NA	NA	NA	NA	NA		NA	NA	NA	NA
6029003305	14000US06029003305	Census Tract 33.05, Kern County, California	Census Tract 33.05	38432939	5711	1830	0.925136625766754	91.3199996948242	53488	23007	243.142395019531	3608	3114	0.863082051277161	19	0.00526607502251863	49	0.0135809313505888	33	0.00914634112268686	654	0.181263864040375	NA	NA	NA	NA	NA	NA	NA	NA	NA	NA	NA	NA	NA	NA	NA	NA	NA	NA	NA	NA	NA	NA		NA	NA	NA	NA
6029003306	14000US06029003306	Census Tract 33.06, Kern County, California	Census Tract 33.06	1073621725	385344	3269	0.0345671474933624	96.0500030517578	52019	28671	11.8134498596191	4897	4164	0.850316524505615	51	0.0104145398363471	84	0.0171533580869436	82	0.0167449451982975	864	0.176434546709061	NA	NA	NA	NA	NA	NA	NA	NA	NA	NA	NA	NA	NA	NA	NA	NA	NA	NA	NA	NA	NA	NA		NA	NA	NA	NA
6029003400	14000US06029003400	Census Tract 34, Kern County, California	Census Tract 34	9297183	0	1441	0.99514228105545	66.5400009155273	37647	15895	1202.89904785156	4318	2769	0.641269087791443	28	0.00648448383435607	153	0.0354330725967884	36	0.00833719316869974	1977	0.457850843667984	NA	NA	NA	NA	NA	NA	NA	NA	NA	NA	NA	NA	NA	NA	NA	NA	NA	NA	NA	NA	NA	NA		NA	NA	NA	NA
6029003500	14000US06029003500	Census Tract 35, Kern County, California	Census Tract 35	6007077	0	2393	1	82.2300033569336	44167	22817	2654.19702148438	6156	4669	0.758447051048279	58	0.00942170154303312	109	0.0177063029259443	75	0.0121832359582186	1613	0.262020796537399	NA	NA	NA	NA	NA	NA	NA	NA	NA	NA	NA	NA	NA	NA	NA	NA	NA	NA	NA	NA	NA	NA		NA	NA	NA	NA
6029003600	14000US06029003600	Census Tract 36, Kern County, California	Census Tract 36	5460922	0	1667	1	71.9100036621094	47457	17568	2148.94799804688	4531	3371	0.743985891342163	38	0.00838666968047619	93	0.0205252692103386	16	0.00353122898377478	1438	0.317369222640991	NA	NA	NA	NA	NA	NA	NA	NA	NA	NA	NA	NA	NA	NA	NA	NA	NA	NA	NA	NA	NA	NA		NA	NA	NA	NA
6029003700	14000US06029003700	Census Tract 37, Kern County, California	Census Tract 37	480526495	3103607	1137	0	64.3600006103516	55093	17713	21.3062591552734	3953	1997	0.505185961723328	67	0.0169491525739431	40	0.0101188970729709	28	0.00708322785794735	2469	0.624588906764984	NA	NA	NA	NA	NA	NA	NA	NA	NA	NA	NA	NA	NA	NA	NA	NA	NA	NA	NA	NA	NA	NA		NA	NA	NA	NA
6029003803	14000US06029003803	Census Tract 38.03, Kern County, California	Census Tract 38.03	61484455	0	1595	0.835736691951752	88.8600006103516	91125	40497	200.890701293945	4769	3838	0.804780900478363	72	0.0150975054129958	43	0.00901656504720449	218	0.0457118898630142	952	0.199622556567192	NA	NA	NA	NA	NA	NA	NA	NA	NA	NA	NA	NA	NA	NA	NA	NA	NA	NA	NA	NA	NA	NA		NA	NA	NA	NA
6029003804	14000US06029003804	Census Tract 38.04, Kern County, California	Census Tract 38.04	12019549	0	4809	0.993969619274139	91.3499984741211	98185	32487	3332.20288085938	15464	11046	0.714304208755493	430	0.027806518599391	139	0.00898861885070801	1065	0.0688696354627609	4463	0.288605779409409	NA	NA	NA	NA	NA	NA	NA	NA	NA	NA	NA	NA	NA	NA	NA	NA	NA	NA	NA	NA	NA	NA		NA	NA	NA	NA
6029003805	14000US06029003805	Census Tract 38.05, Kern County, California	Census Tract 38.05	4182720	0	2859	1	92.4100036621094	94079	30906	5432.9609375	8774	6387	0.727946221828461	177	0.0201732385903597	95	0.0108274454250932	699	0.0796671956777573	2071	0.23603829741478	NA	NA	NA	NA	NA	NA	NA	NA	NA	NA	NA	NA	NA	NA	NA	NA	NA	NA	NA	NA	NA	NA		NA	NA	NA	NA
6029003806	14000US06029003806	Census Tract 38.06, Kern County, California	Census Tract 38.06	3659743	0	1736	1	94.0599975585938	94100	38563	3459.92895507812	4889	3445	0.704643070697784	136	0.0278175491839647	27	0.00552260177209973	570	0.11658825725317	1078	0.220494985580444	NA	NA	NA	NA	NA	NA	NA	NA	NA	NA	NA	NA	NA	NA	NA	NA	NA	NA	NA	NA	NA	NA		NA	NA	NA	NA
6029003807	14000US06029003807	Census Tract 38.07, Kern County, California	Census Tract 38.07	2627189	0	1265	1	92.5	64975	31140	3564.79711914062	3616	2969	0.821072995662689	28	0.00774336280301213	83	0.0229535400867462	49	0.0135508850216866	761	0.210453540086746	NA	NA	NA	NA	NA	NA	NA	NA	NA	NA	NA	NA	NA	NA	NA	NA	NA	NA	NA	NA	NA	NA		NA	NA	NA	NA
6029003808	14000US06029003808	Census Tract 38.08, Kern County, California	Census Tract 38.08	2832277	0	1575	1	94.2200012207031	69696	30960	4059.26293945312	4439	3225	0.726514995098114	162	0.0364947058260441	53	0.0119396261870861	224	0.0504618175327778	1227	0.27641361951828	NA	NA	NA	NA	NA	NA	NA	NA	NA	NA	NA	NA	NA	NA	NA	NA	NA	NA	NA	NA	NA	NA		NA	NA	NA	NA
6029003809	14000US06029003809	Census Tract 38.09, Kern County, California	Census Tract 38.09	28685545	0	3761	0.942036688327789	90.25	96716	40281	991.73388671875	10984	8442	0.768572449684143	257	0.0233976691961288	140	0.0127458116039634	588	0.0535324104130268	2361	0.214949011802673	NA	NA	NA	NA	NA	NA	NA	NA	NA	NA	NA	NA	NA	NA	NA	NA	NA	NA	NA	NA	NA	NA		NA	NA	NA	NA
6029003810	14000US06029003810	Census Tract 38.10, Kern County, California	Census Tract 38.10	2593878	0	883	1	93.9300003051758	108774	45671	2574.13403320312	2578	2109	0.818076014518738	64	0.0248254463076591	35	0.0135764162987471	107	0.041505042463541	363	0.140806823968887	NA	NA	NA	NA	NA	NA	NA	NA	NA	NA	NA	NA	NA	NA	NA	NA	NA	NA	NA	NA	NA	NA		NA	NA	NA	NA
6029003811	14000US06029003811	Census Tract 38.11, Kern County, California	Census Tract 38.11	2620995	0	1050	1	90.1399993896484	69554	29418	2629.52001953125	2661	2154	0.809470117092133	36	0.0135287493467331	35	0.0131529504433274	69	0.0259301010519266	537	0.201803833246231	NA	NA	NA	NA	NA	NA	NA	NA	NA	NA	NA	NA	NA	NA	NA	NA	NA	NA	NA	NA	NA	NA		NA	NA	NA	NA
6029003812	14000US06029003812	Census Tract 38.12, Kern County, California	Census Tract 38.12	4626189	0	1863	1	89	71065	31320	2444.8798828125	4367	3274	0.749713778495789	154	0.0352644845843315	61	0.0139683987945318	276	0.0632012784481049	1014	0.232196018099785	NA	NA	NA	NA	NA	NA	NA	NA	NA	NA	NA	NA	NA	NA	NA	NA	NA	NA	NA	NA	NA	NA		NA	NA	NA	NA
6029003813	14000US06029003813	Census Tract 38.13, Kern County, California	Census Tract 38.13	7184019	62	2664	1	95.8499984741211	113145	42186	2744.64501953125	7613	5595	0.734927117824554	266	0.0349402353167534	70	0.00919479783624411	649	0.0852489173412323	1622	0.213056609034538	NA	NA	NA	NA	NA	NA	NA	NA	NA	NA	NA	NA	NA	NA	NA	NA	NA	NA	NA	NA	NA	NA		NA	NA	NA	NA
6029003900	14000US06029003900	Census Tract 39, Kern County, California	Census Tract 39	219938827	0	222	0.189189195632935	62.5699996948242	38578	12537	26.4958801269531	2250	1404	0.624000012874603	316	0.140444442629814	23	0.010222221724689	25	0.0111111113801599	1063	0.472444444894791	NA	NA	NA	NA	NA	NA	NA	NA	NA	NA	NA	NA	NA	NA	NA	NA	NA	NA	NA	NA	NA	NA		NA	NA	NA	NA
6029004000	14000US06029004000	Census Tract 40, Kern County, California	Census Tract 40	33286250	0	1833	0.892525911331177	57.0999984741211	42572	13512	599.44482421875	7704	3661	0.475207686424255	137	0.0177829694002867	92	0.0119418483227491	71	0.00921599194407463	6394	0.829958438873291	NA	NA	NA	NA	NA	NA	NA	NA	NA	NA	NA	NA	NA	NA	NA	NA	NA	NA	NA	NA	NA	NA		NA	NA	NA	NA
6029004101	14000US06029004101	Census Tract 41.01, Kern County, California	Census Tract 41.01	3242865	0	1538	1	70.3899993896484	49076	21649	3927.07397460938	4917	2748	0.558877348899841	30	0.00610128091648221	54	0.0109823057428002	41	0.00833841785788536	3169	0.644498705863953	NA	NA	NA	NA	NA	NA	NA	NA	NA	NA	NA	NA	NA	NA	NA	NA	NA	NA	NA	NA	NA	NA		NA	NA	NA	NA
6029004102	14000US06029004102	Census Tract 41.02, Kern County, California	Census Tract 41.02	1952874	0	1458	1	45.75	37566	12046	7229.35693359375	5451	2316	0.424876183271408	65	0.0119244176894426	73	0.0133920377120376	4	0.000733810011297464	4879	0.895065128803253	NA	NA	NA	NA	NA	NA	NA	NA	NA	NA	NA	NA	NA	NA	NA	NA	NA	NA	NA	NA	NA	NA		NA	NA	NA	NA
6029004200	14000US06029004200	Census Tract 42, Kern County, California	Census Tract 42	160644489	0	401	0.304239392280579	49.310001373291	39286	15525	21.2816791534424	1320	734	0.556060612201691	10	0.00757575780153275	21	0.0159090906381607	5	0.00378787890076637	884	0.669696986675262	NA	NA	NA	NA	NA	NA	NA	NA	NA	NA	NA	NA	NA	NA	NA	NA	NA	NA	NA	NA	NA	NA		NA	NA	NA	NA
6029004301	14000US06029004301	Census Tract 43.01, Kern County, California	Census Tract 43.01	95855078	0	2005	0.908728182315826	58.060001373291	44513	14021	200.379104614258	7416	3379	0.455636471509933	206	0.0277777779847383	77	0.0103829558938742	59	0.00795577093958855	6284	0.847357094287872	NA	NA	NA	NA	NA	NA	NA	NA	NA	NA	NA	NA	NA	NA	NA	NA	NA	NA	NA	NA	NA	NA		NA	NA	NA	NA
6029004302	14000US06029004302	Census Tract 43.02, Kern County, California	Census Tract 43.02	3991865	0	0	NA	53.9500007629395	NA	3571	3704.74194335938	5710	4111	0.719964981079102	1339	0.234500870108604	51	0.00893169920891523	41	0.0071803848259151	2625	0.459719777107239	NA	NA	NA	NA	NA	NA	NA	NA	NA	NA	NA	NA	NA	NA	NA	NA	NA	NA	NA	NA	NA	NA		NA	NA	NA	NA
6029004401	14000US06029004401	Census Tract 44.01, Kern County, California	Census Tract 44.01	3079849	0	2099	1	56.7799987792969	45346	13829	6145.63623046875	7308	3287	0.449781060218811	200	0.0273672696202993	95	0.012999452650547	54	0.00738916313275695	5819	0.796250700950623	NA	NA	NA	NA	NA	NA	NA	NA	NA	NA	NA	NA	NA	NA	NA	NA	NA	NA	NA	NA	NA	NA		NA	NA	NA	NA
6029004402	14000US06029004402	Census Tract 44.02, Kern County, California	Census Tract 44.02	1865730	0	1489	1	43.4700012207031	23692	9941	7547.58984375	5437	2053	0.37759792804718	218	0.040095642209053	61	0.0112194223329425	20	0.00367849902249873	4999	0.919440865516663	NA	NA	NA	NA	NA	NA	NA	NA	NA	NA	NA	NA	NA	NA	NA	NA	NA	NA	NA	NA	NA	NA		NA	NA	NA	NA
6029004500	14000US06029004500	Census Tract 45, Kern County, California	Census Tract 45	2336045235	8436622	961	0.0332986451685429	37.4199981689453	32364	9678	4.36497592926025	3937	673	0.170942336320877	10	0.00254000490531325	25	0.00635001296177506	33	0.00838201679289341	3675	0.933451890945435	NA	NA	NA	NA	NA	NA	NA	NA	NA	NA	NA	NA	NA	NA	NA	NA	NA	NA	NA	NA	NA	NA		NA	NA	NA	NA
6029004601	14000US06029004601	Census Tract 46.01, Kern County, California	Census Tract 46.01	2538080	0	0	NA	52.5499992370605	NA	4287	5472.68212890625	5363	2699	0.503263115882874	1903	0.354838699102402	30	0.00559388380497694	0	0	1996	0.372179746627808	NA	NA	NA	NA	NA	NA	NA	NA	NA	NA	NA	NA	NA	NA	NA	NA	NA	NA	NA	NA	NA	NA		NA	NA	NA	NA
6029004603	14000US06029004603	Census Tract 46.03, Kern County, California	Census Tract 46.03	1958558	0	0	NA	51.5699996948242	NA	1513	647.973693847656	490	294	0.600000023841858	105	0.214285716414452	2	0.00408163294196129	1	0.00204081600531936	285	0.581632673740387	NA	NA	NA	NA	NA	NA	NA	NA	NA	NA	NA	NA	NA	NA	NA	NA	NA	NA	NA	NA	NA	NA		NA	NA	NA	NA
6029004604	14000US06029004604	Census Tract 46.04, Kern County, California	Census Tract 46.04	541302243	1821724	2575	0.824854373931885	50.3199996948242	48561	11439	75.8141326904297	15845	5645	0.356263816356659	1808	0.114105395972729	126	0.00795203540474176	1665	0.105080470442772	11042	0.696875989437103	NA	NA	NA	NA	NA	NA	NA	NA	NA	NA	NA	NA	NA	NA	NA	NA	NA	NA	NA	NA	NA	NA		NA	NA	NA	NA
6029004701	14000US06029004701	Census Tract 47.01, Kern County, California	Census Tract 47.01	9348872	0	1777	0.983117640018463	47.939998626709	36654	8915	2456.76806640625	8868	3627	0.408998638391495	214	0.0241317097097635	95	0.010712674818933	58	0.00654037017375231	7904	0.891294538974762	NA	NA	NA	NA	NA	NA	NA	NA	NA	NA	NA	NA	NA	NA	NA	NA	NA	NA	NA	NA	NA	NA		NA	NA	NA	NA
6029004702	14000US06029004702	Census Tract 47.02, Kern County, California	Census Tract 47.02	6380406	0	967	1	27.8199996948242	32173	8728	1644.416015625	4051	1913	0.472229093313217	22	0.00543075799942017	76	0.0187608003616333	30	0.00740557909011841	3892	0.960750460624695	NA	NA	NA	NA	NA	NA	NA	NA	NA	NA	NA	NA	NA	NA	NA	NA	NA	NA	NA	NA	NA	NA		NA	NA	NA	NA
6029004800	14000US06029004800	Census Tract 48, Kern County, California	Census Tract 48	4682489	0	2462	1	42.0699996948242	28722	8866	5142.3759765625	9297	3151	0.338926523923874	184	0.0197913311421871	106	0.0114015266299248	784	0.0843282788991928	8205	0.882542729377747	NA	NA	NA	NA	NA	NA	NA	NA	NA	NA	NA	NA	NA	NA	NA	NA	NA	NA	NA	NA	NA	NA		NA	NA	NA	NA
6029004901	14000US06029004901	Census Tract 49.01, Kern County, California	Census Tract 49.01	1459379	0	1483	1	53.6100006103516	32019	12243	10174.4697265625	5733	1909	0.33298447728157	79	0.0137798711657524	41	0.00715157901868224	924	0.161172166466713	4394	0.766439914703369	NA	NA	NA	NA	NA	NA	NA	NA	NA	NA	NA	NA	NA	NA	NA	NA	NA	NA	NA	NA	NA	NA		NA	NA	NA	NA
[truncated: 7,206 more rows]
[truncated: 90 more columns]
